# Supplementary material for: Spatio-temporal mutation profiles of case-matched colorectal carcinomas and their metastases reveal unique de novo mutations in metachronous lung metastases by targeted next generation sequencing
Source: Mol Cancer. 2016 Oct 18;15:63. doi: 10.1186/s12943-016-0549-8 (PMC5069823; doi:10.1186/s12943-016-0549-8)
Supplement: Additional file 2: Table S4. — Summary file of all detected sequence variants. (XLSX 69 kb) [file 12943_2016_549_MOESM2_ESM.xlsx]

## Sheet: Kovaleva_SuppTableS4_BMC MolCan
Case ID #	Tumor Lesion	DNA sample	Gene	HGVSc	HGVSp	Allel frequency
1	metM[PUL]	5	ABL1	NM_007313.2:c.846A>T	NP_009297.2:p.Lys282Asn	41.12
1	metM[PUL]	5	ABL1	NM_007313.2:c.944C>T	NP_009297.2:p.Pro315Leu	27.78
1	metM[PUL]	5	FGFR3	NM_001163213.1:c.1930G>C	NP_001156685.1:p.Val644Leu	13.13
1	metM[PUL]	5	FGFR3	NM_001163213.1:c.1975C>T	NP_001156685.1:p.Pro659Ser	14.36
1	metM[PUL]	5	KRAS	NM_033360.2:c.35G>A	NP_203524.1:p.Gly12Asp	16.77
1	metM[PUL]	5	NRAS	NM_002524.4:c.143_145delGTG	NP_002515.1:p.Gly48del	14.36
1	metM[PUL]	5	RET	NM_020975.4:c.1918G>A	NP_066124.1:p.Ala640Thr	13.69
1	metM[PUL]	5	RET	NM_020975.4:c.1977C>G	NP_066124.1:p.Cys659Trp	13.43
1	metM[PUL]	5	SMARCB1	NM_003073.3:c.1145C>T	NP_003064.2:p.Ala382Val	49.09
1	metM[PUL]	5	STK11	NM_000455.4:c.212C>T	NP_000446.1:p.Thr71Met	11.72
1	metM[PUL]	5	STK11	NM_000455.4:c.812G>A	NP_000446.1:p.Ser271Asn	10.88
1	metM[PUL]	5	STK11	NM_000455.4:c.833G>A	NP_000446.1:p.Cys278Tyr	10.59
1	metM[PUL]	5	TP53	NM_000546.5:c.1024C>T	NP_000537.3:p.Arg342Ter	20.19
1	metM[PUL]	5	TP53	NM_000546.5:c.398T>A	NP_000537.3:p.Met133Lys	11.61
1	metM[PUL]	5	TP53	NM_000546.5:c.376delT	NP_000537.3:p.Tyr126ThrfsTer44	11.15
1	metM[PUL]	5	TP53	NM_000546.5:c.376-1G>A		11.84
1	metM[PUL]	5	TP53	NM_000546.5:c.272G>A	NP_000537.3:p.Trp91Ter	28.57
1	metM[PUL]	5	VHL	NM_000551.3:c.328C>T	NP_000542.1:p.His110Tyr	15.95
1	PT	2b	APC	NM_000038.5:c.2626C>T	NP_000029.2:p.Arg876Ter	34.83
1	PT	2b	APC	NM_000038.5:c.4230C>A	NP_000029.2:p.Cys1410Ter	25.61
1	PT	2b	FBXW7	NM_033632.3:c.1513delC	NP_361014.1:p.Arg505AlafsTer19	10.95
1	PT	2b	KRAS	NM_033360.2:c.35G>A	NP_203524.1:p.Gly12Asp	55.59
1	PT	2b	PIK3CA	NM_006218.2:c.1638G>T	NP_006209.2:p.Gln546His	42.99
1	PT	2b	PTEN	NM_000314.4:c.553C>T	NP_000305.3:p.His185Tyr	10.51
1	PT	2b	TP53	NM_000546.5:c.1024C>T	NP_000537.3:p.Arg342Ter	50.99
1	synM[HEP]	3	ABL1	NM_007313.2:c.847T>A	NP_009297.2:p.Tyr283Asn	12.92
1	synM[HEP]	3	ABL1	NM_007313.2:c.876G>T	NP_009297.2:p.Leu292Phe	10.26
1	synM[HEP]	3	AKT1	NM_001014431.1:c.127C>A	NP_001014431.1:p.Gln43Lys	25.31
1	synM[HEP]	3	AKT1	NM_001014431.1:c.47-8G>A		25.38
1	synM[HEP]	3	APC	NM_000038.5:c.2692_2693delCA	NP_000029.2:p.His898TyrfsTer13	99.34
1	synM[HEP]	3	APC	NM_000038.5:c.4015G>A	NP_000029.2:p.Gly1339Ser	23.78
1	synM[HEP]	3	APC	NM_000038.5:c.4072G>T	NP_000029.2:p.Ala1358Ser	84.13
1	synM[HEP]	3	APC	NM_000038.5:c.4118C>T	NP_000029.2:p.Pro1373Leu	15.54
1	synM[HEP]	3	APC	NM_000038.5:c.4313C>T	NP_000029.2:p.Thr1438Ile	25.44
1	synM[HEP]	3	ATM	NM_000051.3:c.5297C>T	NP_000042.3:p.Pro1766Leu	47.83
1	synM[HEP]	3	ATM	NM_000051.3:c.7360G>T	NP_000042.3:p.Ala2454Ser	37.34
1	synM[HEP]	3	ATM	NM_000051.3:c.7390T>C	NP_000042.3:p.Cys2464Arg	37.33
1	synM[HEP]	3	CDH1	NM_004360.3:c.1223C>T	NP_004351.1:p.Ala408Val	25.5
1	synM[HEP]	3	CDH1	NM_004360.3:c.1316delC	NP_004351.1:p.Ala439GlufsTer16	11.38
1	synM[HEP]	3	ERBB2	NM_004448.2:c.2622G>T	NP_004439.2:p.Glu874Asp	13.53
1	synM[HEP]	3	ERBB4	NM_005235.2:c.998-8T>A		14.11
1	synM[HEP]	3	ERBB4	NM_005235.2:c.397G>A	NP_005226.1:p.Glu133Lys	41.29
1	synM[HEP]	3	FBXW7	NM_033632.3:c.1725C>A	NP_361014.1:p.His575Gln	49
1	synM[HEP]	3	FBXW7	NM_033632.3:c.1695_1696delTT	NP_361014.1:p.Trp566GlyfsTer38	48.57
1	synM[HEP]	3	FBXW7	NM_033632.3:c.1660G>A	NP_361014.1:p.Val554Met	10.58
1	synM[HEP]	3	FBXW7	NM_033632.3:c.1377delG	NP_361014.1:p.His460IlefsTer38	27.05
1	synM[HEP]	3	FGFR2	NM_022970.3:c.1565-1G>A		52.09
1	synM[HEP]	3	FGFR3	NM_001163213.1:c.1240C>T	NP_001156685.1:p.His414Tyr	29.35
1	synM[HEP]	3	FLT3	NM_004119.2:c.2422G>A	NP_004110.2:p.Val808Ile	11.09
1	synM[HEP]	3	FLT3	NM_004119.2:c.1809G>A	NP_004110.2:p.Trp603Ter	24.63
1	synM[HEP]	3	FLT3	NM_004119.2:c.1735G>T	NP_004110.2:p.Val579Leu	13.73
1	synM[HEP]	3	GNA11	NM_002067.2:c.917G>A	NP_002058.2:p.Arg306Gln	25.19
1	synM[HEP]	3	GNAQ	NM_002072.3:c.911delC	NP_002063.2:p.Ala304GlufsTer7	26.21
1	synM[HEP]	3	HRAS	NM_005343.2:c.25G>A	NP_005334.1:p.Val9Met	21.1
1	synM[HEP]	3	IDH1	NM_005896.2:c.392G>A	NP_005887.2:p.Gly131Asp	18.02
1	synM[HEP]	3	JAK3	NM_000215.3:c.2090G>A	NP_000206.2:p.Arg697Gln	24.24
1	synM[HEP]	3	KDR	NM_002253.2:c.3514G>A	NP_002244.1:p.Gly1172Ser	21.08
1	synM[HEP]	3	KDR	NM_002253.2:c.3511-7G>A		39.79
1	synM[HEP]	3	KDR	NM_002253.2:c.703G>A	NP_002244.1:p.Glu235Lys	28.79
1	synM[HEP]	3	KIT	NM_000222.2:c.1540G>C	NP_000213.1:p.Glu514Gln	16.92
1	synM[HEP]	3	KRAS	NM_033360.2:c.131T>A	NP_203524.1:p.Val44Glu	23.22
1	synM[HEP]	3	KRAS	NM_033360.2:c.35G>A	NP_203524.1:p.Gly12Asp	97.28
1	synM[HEP]	3	MET	NM_001127500.1:c.616T>A	NP_001120972.1:p.Phe206Ile	18.81
1	synM[HEP]	3	NPM1	NM_002520.6:c.859C>T	NP_002511.1:p.Leu287Phe	25.55
1	synM[HEP]	3	PDGFRA	NM_006206.4:c.1691C>T	NP_006197.1:p.Ser564Leu	31.4
1	synM[HEP]	3	PDGFRA	NM_006206.4:c.2530A>G	NP_006197.1:p.Met844Val	13.95
1	synM[HEP]	3	PIK3CA	NM_006218.2:c.2105T>A	NP_006209.2:p.Leu702Gln	26.96
1	synM[HEP]	3	PIK3CA	NM_006218.2:c.2113C>T	NP_006209.2:p.Gln705Ter	30.9
1	synM[HEP]	3	PIK3CA	NM_006218.2:c.2187+5G>T		68.59
1	synM[HEP]	3	PTEN	NM_000314.4:c.22A>G	NP_000305.3:p.Ile8Val	46.84
1	synM[HEP]	3	PTPN11	NM_002834.3:c.222delG	NP_002825.3:p.Ala75LeufsTer14	28.88
1	synM[HEP]	3	RB1	NM_000321.2:c.1760A>T	NP_000312.2:p.Glu587Val	67.27
1	synM[HEP]	3	RB1	NM_000321.2:c.2107A>G	NP_000312.2:p.Ile703Val	32.63
1	synM[HEP]	3	RB1	NM_000321.2:c.2284C>T	NP_000312.2:p.Gln762Ter	20.61
1	synM[HEP]	3	SMAD4	NM_005359.5:c.413C>T	NP_005350.1:p.Ser138Leu	33.04
1	synM[HEP]	3	SMAD4	NM_005359.5:c.734delA	NP_005350.1:p.Gln245ArgfsTer91	45.63
1	synM[HEP]	3	SMAD4	NM_005359.5:c.1048G>T	NP_005350.1:p.Val350Phe	99.2
1	synM[HEP]	3	SMAD4	NM_005359.5:c.1327T>A	NP_005350.1:p.Cys443Ser	42.58
1	synM[HEP]	3	SMARCB1	NM_003073.3:c.605A>G	NP_003064.2:p.Asp202Gly	11.02
1	synM[HEP]	3	STK11	NM_000455.4:c.1054G>C	NP_000446.1:p.Asp352His	41.92
1	synM[HEP]	3	TP53	NM_000546.5:c.638G>T	NP_000537.3:p.Arg213Leu	16.64
1	synM[HEP]	3	VHL	NM_000551.3:c.455C>T	NP_000542.1:p.Thr152Ile	36.22
2	PT	7	ABL1	NM_007313.2:c.940C>T	NP_009297.2:p.His314Tyr	13.36
2	PT	7	APC	NM_000038.5:c.2654C>T	NP_000029.2:p.Ala885Val	11.23
2	PT	7	APC	NM_000038.5:c.2717C>T	NP_000029.2:p.Ser906Phe	11.05
2	PT	7	APC	NM_000038.5:c.3790G>A	NP_000029.2:p.Val1264Ile	13.86
2	PT	7	APC	NM_000038.5:c.4012C>T	NP_000029.2:p.Gln1338Ter	56.12
2	PT	7	FBXW7	NM_033632.3:c.1495G>A	NP_361014.1:p.Gly499Ser	10.53
2	PT	7	FGFR3	NM_001163213.1:c.2093C>T	NP_001156685.1:p.Pro698Leu	33.33
2	PT	7	KRAS	NM_033360.2:c.344G>A	NP_203524.1:p.Gly115Glu	12.66
2	PT	7	KRAS	NM_033360.2:c.35G>T	NP_203524.1:p.Gly12Val	53.59
2	PT	7	PTEN	NM_000314.4:c.31A>T	NP_000305.3:p.Arg11Ter	11.12
2	PT	7	SMAD4	NM_005359.5:c.611C>T	NP_005350.1:p.Ser204Phe	11.22
2	PT	7	SMAD4	NM_005359.5:c.1081C>T	NP_005350.1:p.Arg361Cys	24.42
2	PT	7	SMAD4	NM_005359.5:c.1532C>T	NP_005350.1:p.Pro511Leu	11.58
2	PT	7	STK11	NM_000455.4:c.181G>T	NP_000446.1:p.Gly61Cys	12.28
2	PT	7	TP53	NM_000546.5:c.310delC	NP_000537.3:p.Gln104ArgfsTer19	10.68
2	PT	7	TP53	NM_000546.5:c.217G>A	NP_000537.3:p.Val73Met	10.49
2	synM[HEP]	8	APC	NM_000038.5:c.4012C>T	NP_000029.2:p.Gln1338Ter	87.55
2	synM[HEP]	8	CDKN2A	NM_001195132.1:c.173G>A	NP_001182061.1:p.Arg58Gln	16.67
2	synM[HEP]	8	KRAS	NM_033360.2:c.35G>T	NP_203524.1:p.Gly12Val	89.98
2	synM[HEP]	8	SMAD4	NM_005359.5:c.1081C>T	NP_005350.1:p.Arg361Cys	83.88
2	synM[PUL]	9	APC	NM_000038.5:c.4012C>T	NP_000029.2:p.Gln1338Ter	46.97
2	synM[PUL]	11	APC	NM_000038.5:c.4012C>T	NP_000029.2:p.Gln1338Ter	36.64
2	synM[PUL]	9	KRAS	NM_033360.2:c.35G>T	NP_203524.1:p.Gly12Val	47.32
2	synM[PUL]	11	KRAS	NM_033360.2:c.35G>T	NP_203524.1:p.Gly12Val	32.82
2	synM[PUL]	9	SMAD4	NM_005359.5:c.1081C>T	NP_005350.1:p.Arg361Cys	36.21
2	synM[PUL]	11	SMAD4	NM_005359.5:c.1081C>T	NP_005350.1:p.Arg361Cys	26.75
3	metM[HEP]	15	APC	NM_000038.5:c.2626C>T	NP_000029.2:p.Arg876Ter	38.52
3	metM[HEP]	15	APC	NM_000038.5:c.4348C>T	NP_000029.2:p.Arg1450Ter	16.28
3	metM[HEP]	15	KRAS	NM_033360.2:c.35G>T	NP_203524.1:p.Gly12Val	45.26
3	metM[HEP]	15	PIK3CA	NM_006218.2:c.331A>G	NP_006209.2:p.Lys111Glu	42.27
3	metM[HEP]	15	TP53	NM_000546.5:c.586C>T	NP_000537.3:p.Arg196Ter	65.53
3	metM[PUL]	17	AKT1	NM_001014431.1:c.132T>A	NP_001014431.1:p.Asp44Glu	48.47
3	metM[PUL]	17	ALK	NM_004304.4:c.3803T>A	NP_004295.2:p.Ile1268Asn	12.49
3	metM[PUL]	17	ALK	NM_004304.4:c.3782G>A	NP_004295.2:p.Gly1261Asp	12.45
3	metM[PUL]	17	ALK	NM_004304.4:c.3745G>A	NP_004295.2:p.Asp1249Asn	12.14
3	metM[PUL]	17	ALK	NM_004304.4:c.3744-5C>A		12.09
3	metM[PUL]	16	APC	NM_000038.5:c.2624A>G	NP_000029.2:p.Lys875Arg	27.88
3	metM[PUL]	16	APC	NM_000038.5:c.2626C>T	NP_000029.2:p.Arg876Ter	24.84
3	metM[PUL]	16	APC	NM_000038.5:c.3871C>T	NP_000029.2:p.Gln1291Ter	14.86
3	metM[PUL]	16	APC	NM_000038.5:c.4064C>T	NP_000029.2:p.Ser1355Phe	34.71
3	metM[PUL]	16	APC	NM_000038.5:c.4232G>A	NP_000029.2:p.Ser1411Asn	37.99
3	metM[PUL]	16	APC	NM_000038.5:c.4348C>T	NP_000029.2:p.Arg1450Ter	31.36
3	metM[PUL]	16	APC	NM_000038.5:c.4376C>A	NP_000029.2:p.Thr1459Asn	33.05
3	metM[PUL]	16	APC	NM_000038.5:c.4541C>T	NP_000029.2:p.Pro1514Leu	32.97
3	metM[PUL]	16	APC	NM_000038.5:c.4650delG	NP_000029.2:p.Glu1552ArgfsTer13	32.08
3	metM[PUL]	17	APC	NM_000038.5:c.2626C>T	NP_000029.2:p.Arg876Ter	57.9
3	metM[PUL]	17	APC	NM_000038.5:c.2638A>T	NP_000029.2:p.Ile880Phe	17.12
3	metM[PUL]	17	APC	NM_000038.5:c.2656C>T	NP_000029.2:p.Gln886Ter	20.14
3	metM[PUL]	17	APC	NM_000038.5:c.3826T>A	NP_000029.2:p.Ser1276Thr	11.93
3	metM[PUL]	17	APC	NM_000038.5:c.4057G>A	NP_000029.2:p.Glu1353Lys	13.06
3	metM[PUL]	17	APC	NM_000038.5:c.4169T>A	NP_000029.2:p.Val1390Asp	20.33
3	metM[PUL]	17	APC	NM_000038.5:c.4300A>T	NP_000029.2:p.Ser1434Cys	28.83
3	metM[PUL]	17	APC	NM_000038.5:c.4421C>A	NP_000029.2:p.Ala1474Asp	25.71
3	metM[PUL]	17	APC	NM_000038.5:c.4435G>A	NP_000029.2:p.Val1479Ile	22.24
3	metM[PUL]	17	APC	NM_000038.5:c.4502C>T	NP_000029.2:p.Ser1501Phe	15.95
3	metM[PUL]	17	APC	NM_000038.5:c.4508C>T	NP_000029.2:p.Ser1503Leu	15.91
3	metM[PUL]	18	APC	NM_000038.5:c.2626C>T	NP_000029.2:p.Arg876Ter	29.09
3	metM[PUL]	18	APC	NM_000038.5:c.2725A>C	NP_000029.2:p.Thr909Pro	10.01
3	metM[PUL]	18	APC	NM_000038.5:c.3340C>T	NP_000029.2:p.Arg1114Ter	12.78
3	metM[PUL]	18	APC	NM_000038.5:c.4319C>T	NP_000029.2:p.Pro1440Leu	11.35
3	metM[PUL]	18	APC	NM_000038.5:c.4348C>T	NP_000029.2:p.Arg1450Ter	12.21
3	metM[PUL]	16	ATM	NM_000051.3:c.1805A>T	NP_000042.3:p.Asn602Ile	98.62
3	metM[PUL]	16	ATM	NM_000051.3:c.3977A>G	NP_000042.3:p.Asn1326Ser	98.69
3	metM[PUL]	16	ATM	NM_000051.3:c.5150A>G	NP_000042.3:p.Tyr1717Cys	10.06
3	metM[PUL]	16	ATM	NM_000051.3:c.8255T>C	NP_000042.3:p.Ile2752Thr	12.3
3	metM[PUL]	17	ATM	NM_000051.3:c.9062A>T	NP_000042.3:p.Glu3021Val	19.72
3	metM[PUL]	18	ATM	NM_000051.3:c.1853A>G	NP_000042.3:p.Lys618Arg	14.76
3	metM[PUL]	18	ATM	NM_000051.3:c.8151+3G>T		15.06
3	metM[PUL]	16	CDH1	NM_004360.3:c.280C>T	NP_004351.1:p.Pro94Ser	25.16
3	metM[PUL]	16	CDH1	NM_004360.3:c.1196C>T	NP_004351.1:p.Thr399Ile	13.1
3	metM[PUL]	16	CDH1	NM_004360.3:c.1207G>C	NP_004351.1:p.Ala403Pro	11.94
3	metM[PUL]	17	CSF1R	NM_005211.3:c.2870G>A	NP_005202.2:p.Gly957Glu	22.27
3	metM[PUL]	17	CSF1R	NM_005211.3:c.891G>A	NM_005211.3:c.891G>A(p.=)	18.93
3	metM[PUL]	17	CSF1R	NM_005211.3:c.890-6T>A		19.55
3	metM[PUL]	16	CTNNB1	NM_001098210.1:c.104T>A	NP_001091680.1:p.Ile35Asn	12.09
3	metM[PUL]	16	CTNNB1	NM_001098210.1:c.110C>T	NP_001091680.1:p.Ser37Phe	50.3
3	metM[PUL]	16	EGFR	NM_005228.3:c.341A>G	NP_005219.2:p.Glu114Gly	35.14
3	metM[PUL]	16	EGFR	NM_005228.3:c.2591C>T	NP_005219.2:p.Ala864Val	41.98
3	metM[PUL]	17	EGFR	NM_005228.3:c.380C>T	NP_005219.2:p.Ala127Val	32
3	metM[PUL]	17	EGFR	NM_005228.3:c.415A>G	NP_005219.2:p.Asn139Asp	34.45
3	metM[PUL]	17	EGFR	NM_005228.3:c.2215delA	NP_005219.2:p.Ile740PhefsTer8	11.77
3	metM[PUL]	17	EGFR	NM_005228.3:c.2221C>T	NP_005219.2:p.Pro741Ser	61.17
3	metM[PUL]	17	EGFR	NM_005228.3:c.2264C>T	NP_005219.2:p.Ala755Val	11.66
3	metM[PUL]	16	EGFR,EGFR-AS1	NR_047551.1:n.1191G>T		36.26
3	metM[PUL]	16	EGFR,EGFR-AS1	NR_047551.1:n.1136A>G		11.89
3	metM[PUL]	16	ERBB2	NM_004448.2:c.2282C>T	NP_004439.2:p.Pro761Leu	19.98
3	metM[PUL]	16	ERBB2	NM_004448.2:c.2338C>T	NP_004439.2:p.Pro780Ser	99.07
3	metM[PUL]	17	ERBB2	NM_004448.2:c.2569A>T	NP_004439.2:p.Asn857Tyr	18.88
3	metM[PUL]	17	ERBB2	NM_004448.2:c.2578A>T	NP_004439.2:p.Lys860Ter	11.53
3	metM[PUL]	16	ERBB4	NM_005235.2:c.750G>A	NP_005226.1:p.Met250Ile	40.84
3	metM[PUL]	16	ERBB4	NM_005235.2:c.493delG	NP_005226.1:p.Asp165IlefsTer11	40.95
3	metM[PUL]	16	ERBB4	NM_005235.2:c.490C>A	NP_005226.1:p.Gln164Lys	41.54
3	metM[PUL]	16	ERBB4	NM_005235.2:c.385T>A	NP_005226.1:p.Phe129Ile	23.54
3	metM[PUL]	17	ERBB4	NM_005235.2:c.2734G>A	NP_005226.1:p.Glu912Lys	52.52
3	metM[PUL]	17	ERBB4	NM_005235.2:c.857G>A	NP_005226.1:p.Gly286Glu	24.91
3	metM[PUL]	17	ERBB4	NM_005235.2:c.554G>A	NP_005226.1:p.Gly185Glu	20.28
3	metM[PUL]	18	ERBB4	NM_005235.2:c.2730_2731delAT	NP_005226.1:p.Ile910MetfsTer12	12.61
3	metM[PUL]	18	ERBB4	NM_005235.2:c.1850G>A	NP_005226.1:p.Cys617Tyr	12.4
3	metM[PUL]	18	ERBB4	NM_005235.2:c.503G>A	NP_005226.1:p.Arg168Gln	20.37
3	metM[PUL]	16	FBXW7	NM_033632.3:c.1456delT	NP_361014.1:p.Trp486GlyfsTer12	13.8
3	metM[PUL]	17	FBXW7	NM_033632.3:c.1741delC	NP_361014.1:p.Gln581SerfsTer3	15.64
3	metM[PUL]	18	FBXW7	NM_033632.3:c.1342G>A	NP_361014.1:p.Ala448Thr	38.6
3	metM[PUL]	18	FBXW7	NM_033632.3:c.736G>A	NP_361014.1:p.Gly246Arg	19.27
3	metM[PUL]	16	FGFR2	NM_022970.3:c.939+3G>A		18.48
3	metM[PUL]	16	FGFR2	NM_022970.3:c.938A>T	NP_075259.4:p.Lys313Met	20.95
3	metM[PUL]	16	FGFR2	NM_022970.3:c.762C>A	NP_075259.4:p.His254Gln	52.88
3	metM[PUL]	17	FGFR2	NM_022970.3:c.1565-6T>C		13.78
3	metM[PUL]	17	FGFR2	NM_022970.3:c.1147T>G	NP_075259.4:p.Cys383Gly	11.64
3	metM[PUL]	17	FGFR2	NM_022970.3:c.1094G>A	NP_075259.4:p.Gly365Glu	33.83
3	metM[PUL]	17	FGFR2	NM_022970.3:c.1089G>A	NM_022970.3:c.1089G>A(p.=)	33.32
3	metM[PUL]	17	FGFR2	NM_022970.3:c.939+3G>A		41.88
3	metM[PUL]	16	FGFR3	NM_001163213.1:c.1258C>T	NP_001156685.1:p.Pro420Ser	29.28
3	metM[PUL]	16	FGFR3	NM_001163213.1:c.2392C>T	NP_001156685.1:p.Pro798Ser	22.55
3	metM[PUL]	17	FGFR3	NM_001163213.1:c.1189C>T	NP_001156685.1:p.Leu397Phe	17.7
3	metM[PUL]	17	FLT3	NM_004119.2:c.2515G>A	NP_004110.2:p.Asp839Asn	34.22
3	metM[PUL]	17	FLT3	NM_004119.2:c.2491G>A	NP_004110.2:p.Gly831Arg	14.27
3	metM[PUL]	17	FLT3	NM_004119.2:c.2035G>T	NP_004110.2:p.Gly679Trp	17.82
3	metM[PUL]	17	FLT3	NM_004119.2:c.1979C>G	NP_004110.2:p.Ser660Ter	17.79
3	metM[PUL]	17	FLT3	NM_004119.2:c.1809G>A	NP_004110.2:p.Trp603Ter	14.06
3	metM[PUL]	17	FLT3	NM_004119.2:c.1808G>A	NP_004110.2:p.Trp603Ter	13.89
3	metM[PUL]	17	FLT3	NM_004119.2:c.1758delT	NP_004110.2:p.Asp586GlufsTer25	18.69
3	metM[PUL]	17	FLT3	NM_004119.2:c.1361C>T	NP_004110.2:p.Ser454Leu	24.99
3	metM[PUL]	17	GNA11	NM_002067.2:c.477-1G>A		99.63
3	metM[PUL]	16	GNAQ	NM_002072.3:c.955G>A	NP_002063.2:p.Asp319Asn	22
3	metM[PUL]	16	GNAQ	NM_002072.3:c.571G>A	NP_002063.2:p.Glu191Lys	52.59
3	metM[PUL]	17	GNAQ	NM_002072.3:c.940G>A	NP_002063.2:p.Val314Met	46.41
3	metM[PUL]	17	GNAQ	NM_002072.3:c.890-3A>T		14.29
3	metM[PUL]	17	GNAQ	NM_002072.3:c.752G>A	NP_002063.2:p.Ser251Asn	17.03
3	metM[PUL]	17	GNAQ	NM_002072.3:c.740G>A	NP_002063.2:p.Arg247Gln	21.73
3	metM[PUL]	17	GNAQ	NM_002072.3:c.725C>T	NP_002063.2:p.Ser242Leu	17.91
3	metM[PUL]	18	GNAQ	NM_002072.3:c.619G>A	NP_002063.2:p.Gly207Arg	22.93
3	metM[PUL]	18	GNAQ	NM_002072.3:c.538C>G	NP_002063.2:p.Leu180Val	10.38
3	metM[PUL]	16	GNAS	NM_080425.2:c.2567A>T	NP_536350.2:p.Gln856Leu	14.21
3	metM[PUL]	16	GNAS	NM_080425.2:c.2587C>T	NP_536350.2:p.His863Tyr	14.86
3	metM[PUL]	16	HNF1A	NM_000545.5:c.898C>T	NP_000536.5:p.Pro300Ser	18.58
3	metM[PUL]	17	HNF1A	NM_000545.5:c.629C>T	NP_000536.5:p.Ser210Phe	54.97
3	metM[PUL]	16	IDH1	NM_005896.2:c.338T>C	NP_005887.2:p.Ile113Thr	20.98
3	metM[PUL]	17	IDH1	NM_005896.2:c.281C>G	NP_005887.2:p.Ser94Ter	25.18
3	metM[PUL]	16	JAK3	NM_000215.3:c.2116G>A	NP_000206.2:p.Ala706Thr	11.55
3	metM[PUL]	17	JAK3	NM_000215.3:c.2060G>A	NP_000206.2:p.Arg687Lys	11.26
3	metM[PUL]	17	JAK3	NM_000215.3:c.1711G>A	NP_000206.2:p.Glu571Lys	10.35
3	metM[PUL]	16	KDR	NM_002253.2:c.3973G>A	NP_002244.1:p.Glu1325Lys	14.51
3	metM[PUL]	16	KDR	NM_002253.2:c.670T>G	NP_002244.1:p.Tyr224Asp	38.05
3	metM[PUL]	17	KDR	NM_002253.2:c.3624delT	NP_002244.1:p.Cys1208TrpfsTer27	14.87
3	metM[PUL]	17	KDR	NM_002253.2:c.3412A>G	NP_002244.1:p.Thr1138Ala	23.82
3	metM[PUL]	17	KDR	NM_002253.2:c.826G>A	NP_002244.1:p.Asp276Asn	21.08
3	metM[PUL]	17	KDR	NM_002253.2:c.673G>A	NP_002244.1:p.Asp225Asn	18.14
3	metM[PUL]	18	KDR	NM_002253.2:c.3522C>G	NP_002244.1:p.Asp1174Glu	11.91
3	metM[PUL]	18	KDR	NM_002253.2:c.3520G>A	NP_002244.1:p.Asp1174Asn	12.48
3	metM[PUL]	18	KDR	NM_002253.2:c.3511-7G>A		17.75
3	metM[PUL]	16	KIT	NM_000222.2:c.191T>C	NP_000213.1:p.Val64Ala	12.58
3	metM[PUL]	16	KIT	NM_000222.2:c.265G>A	NP_000213.1:p.Ala89Thr	21.02
3	metM[PUL]	16	KIT	NM_000222.2:c.1946A>G	NP_000213.1:p.Asn649Ser	10.66
3	metM[PUL]	16	KIT	NM_000222.2:c.2160G>T	NP_000213.1:p.Glu720Asp	21.6
3	metM[PUL]	16	KIT	NM_000222.2:c.2230A>T	NP_000213.1:p.Ile744Leu	21.7
3	metM[PUL]	16	KIT	NM_000222.2:c.2528A>T	NP_000213.1:p.Asn843Ile	12.55
3	metM[PUL]	17	KIT	NM_000222.2:c.2050A>T	NP_000213.1:p.Arg684Ter	16.93
3	metM[PUL]	18	KIT	NM_000222.2:c.2146G>C	NP_000213.1:p.Asp716His	11.15
3	metM[PUL]	18	KIT	NM_000222.2:c.2233+8C>T		11.36
3	metM[PUL]	16	KRAS	NM_033360.2:c.373G>A	NP_203524.1:p.Val125Ile	17.92
3	metM[PUL]	16	KRAS	NM_033360.2:c.319G>A	NP_203524.1:p.Glu107Lys	47.94
3	metM[PUL]	17	KRAS	NM_033360.2:c.434C>T	NP_203524.1:p.Ser145Leu	22.99
3	metM[PUL]	17	KRAS	NM_033360.2:c.35G>T	NP_203524.1:p.Gly12Val	21.22
3	metM[PUL]	17	KRAS	NM_033360.2:c.22G>A	NP_203524.1:p.Val8Ile	37.85
3	metM[PUL]	17	KRAS	NM_033360.2:c.3G>A	NP_203524.1:p.Met1?	39.35
3	metM[PUL]	17	KRAS	NM_033360.2:c.-11G>A		39.18
3	metM[PUL]	18	KRAS	NM_033360.2:c.322G>A	NP_203524.1:p.Asp108Asn	11.84
3	metM[PUL]	18	KRAS	NM_033360.2:c.35G>T	NP_203524.1:p.Gly12Val	34
3	metM[PUL]	16	MET	NM_001127500.1:c.608C>T	NP_001120972.1:p.Ser203Phe	59.54
3	metM[PUL]	17	MET	NM_001127500.1:c.545C>T	NP_001120972.1:p.Ala182Val	23.2
3	metM[PUL]	17	MET	NM_001127500.1:c.1156C>T	NP_001120972.1:p.Leu386Phe	38.96
3	metM[PUL]	17	MET	NM_001127500.1:c.3380T>A	NP_001120972.1:p.Val1127Glu	34.85
3	metM[PUL]	18	MET	NM_001127500.1:c.3065G>T	NP_001120972.1:p.Arg1022Leu	17.98
3	metM[PUL]	17	MLH1	NM_000249.3:c.1262G>T	NP_000240.1:p.Ser421Ile	13.52
3	metM[PUL]	17	NOTCH1	NM_017617.3:c.4708G>A	NP_060087.3:p.Ala1570Thr	21.25
3	metM[PUL]	17	NPM1	NM_002520.6:c.854A>T	NP_002511.1:p.Gln285Leu	15.41
3	metM[PUL]	17	NRAS	NM_002524.4:c.143G>A	NP_002515.1:p.Gly48Asp	14.53
3	metM[PUL]	16	PDGFRA	NM_006206.4:c.2086C>T	NP_006197.1:p.His696Tyr	24.94
3	metM[PUL]	17	PDGFRA	NM_006206.4:c.1700C>T	NP_006197.1:p.Pro567Leu	25.13
3	metM[PUL]	17	PDGFRA	NM_006206.4:c.2482C>T	NP_006197.1:p.Gln828Ter	13.77
3	metM[PUL]	17	PDGFRA	NM_006206.4:c.2552C>T	NP_006197.1:p.Ser851Leu	16
3	metM[PUL]	17	PDGFRA	NM_006206.4:c.2562+8C>T		13.66
3	metM[PUL]	16	PIK3CA	NM_006218.2:c.2180C>T	NP_006209.2:p.Thr727Ile	34.24
3	metM[PUL]	17	PIK3CA	NM_006218.2:c.1042A>T	NP_006209.2:p.Ile348Phe	12.46
3	metM[PUL]	17	PIK3CA	NM_006218.2:c.1252-5T>A		11.44
3	metM[PUL]	17	PIK3CA	NM_006218.2:c.2980C>T	NP_006209.2:p.His994Tyr	89.14
3	metM[PUL]	18	PIK3CA	NM_006218.2:c.331A>G	NP_006209.2:p.Lys111Glu	99.47
3	metM[PUL]	18	PIK3CA	NM_006218.2:c.1627A>T	NP_006209.2:p.Ile543Phe	22.27
3	metM[PUL]	16	PTEN	NM_000314.4:c.892C>T	NP_000305.3:p.Gln298Ter	35.53
3	metM[PUL]	16	PTEN	NM_000314.4:c.1023T>A	NP_000305.3:p.Phe341Leu	99.26
3	metM[PUL]	17	PTEN	NM_000314.4:c.763G>A	NP_000305.3:p.Val255Ile	53.53
3	metM[PUL]	16	PTPN11	NM_002834.3:c.215C>T	NP_002825.3:p.Ala72Val	52
3	metM[PUL]	17	PTPN11	NM_002834.3:c.292C>T	NP_002825.3:p.Leu98Phe	12.36
3	metM[PUL]	17	RB1	NM_000321.2:c.416A>T	NP_000312.2:p.Asp139Val	10.16
3	metM[PUL]	17	RB1	NM_000321.2:c.2056C>T	NP_000312.2:p.His686Tyr	11.02
3	metM[PUL]	17	RB1	NM_000321.2:c.2060C>T	NP_000312.2:p.Thr687Ile	10.79
3	metM[PUL]	16	RET	NM_020975.4:c.1891G>A	NP_066124.1:p.Asp631Asn	31.44
3	metM[PUL]	16	RET	NM_020975.4:c.1894G>A	NP_066124.1:p.Glu632Lys	17.93
3	metM[PUL]	17	RET	NM_020975.4:c.2343G>C	NP_066124.1:p.Gln781His	36.92
3	metM[PUL]	17	RET	NM_020975.4:c.2773delG	NP_066124.1:p.Asp925IlefsTer21	13.64
3	metM[PUL]	17	RET	NM_020975.4:c.2776C>T	NP_066124.1:p.His926Tyr	11.86
3	metM[PUL]	18	RET	NM_020975.4:c.2392+1G>C		10.36
3	metM[PUL]	16	SMAD4	NM_005359.5:c.747G>T	NP_005350.1:p.Gln249His	47.49
3	metM[PUL]	16	SMAD4	NM_005359.5:c.1217C>T	NP_005350.1:p.Ala406Val	26.96
3	metM[PUL]	16	SMAD4	NM_005359.5:c.1562C>T	NP_005350.1:p.Thr521Ile	29.23
3	metM[PUL]	16	SMAD4	NM_005359.5:c.1589A>G	NP_005350.1:p.His530Arg	18.24
3	metM[PUL]	16	SMAD4	NM_005359.5:c.1591C>T	NP_005350.1:p.Arg531Trp	10.18
3	metM[PUL]	16	SMAD4	NM_005359.5:c.1597C>T	NP_005350.1:p.Leu533Phe	29.55
3	metM[PUL]	17	SMAD4	NM_005359.5:c.385A>T	NP_005350.1:p.Asn129Tyr	11.63
3	metM[PUL]	17	SMAD4	NM_005359.5:c.611delC	NP_005350.1:p.Ser204LeufsTer37	17.89
3	metM[PUL]	17	SMAD4	NM_005359.5:c.613G>T	NP_005350.1:p.Glu205Ter	17.55
3	metM[PUL]	17	SMAD4	NM_005359.5:c.733C>T	NP_005350.1:p.Gln245Ter	29.62
3	metM[PUL]	17	SMAD4	NM_005359.5:c.1099C>T	NP_005350.1:p.Leu367Phe	18.39
3	metM[PUL]	18	SMAD4	NM_005359.5:c.611C>A	NP_005350.1:p.Ser204Tyr	19.16
3	metM[PUL]	18	SMAD4	NM_005359.5:c.955G>T	NP_005350.1:p.Ala319Ser	11.69
3	metM[PUL]	18	SMAD4	NM_005359.5:c.1089delT	NP_005350.1:p.Leu364TrpfsTer20	10.57
3	metM[PUL]	18	SMAD4	NM_005359.5:c.1594G>C	NP_005350.1:p.Ala532Pro	15.46
3	metM[PUL]	16	SMARCB1	NM_003073.3:c.604G>T	NP_003064.2:p.Asp202Tyr	46.98
3	metM[PUL]	17	SMO	NM_005631.4:c.1238T>A	NP_005622.1:p.Ile413Asn	10.19
3	metM[PUL]	17	SRC	NM_005417.3:c.1591C>T	NP_005408.1:p.Gln531Ter	24.86
3	metM[PUL]	16	STK11	NM_000455.4:c.812G>A	NP_000446.1:p.Ser271Asn	66.54
3	metM[PUL]	16	STK11	NM_000455.4:c.837delC	NP_000446.1:p.Pro281ArgfsTer6	12.55
3	metM[PUL]	17	STK11	NM_000455.4:c.817G>A	NP_000446.1:p.Ala273Thr	10.78
3	metM[PUL]	16	TP53	NM_000546.5:c.686G>A	NP_000537.3:p.Cys229Tyr	18.03
3	metM[PUL]	16	TP53	NM_000546.5:c.672G>A	NM_000546.5:c.672G>A(p.=)	18.6
3	metM[PUL]	16	TP53	NM_000546.5:c.586C>T	NP_000537.3:p.Arg196Ter	77.5
3	metM[PUL]	16	TP53	NM_000546.5:c.571C>G	NP_000537.3:p.Pro191Ala	12.37
3	metM[PUL]	16	TP53	NM_000546.5:c.273G>A	NP_000537.3:p.Trp91Ter	72.02
3	metM[PUL]	16	TP53	NM_000546.5:c.268T>A	NP_000537.3:p.Ser90Thr	11.39
3	metM[PUL]	17	TP53	NM_000546.5:c.994-3C>G		29.97
3	metM[PUL]	17	TP53	NM_000546.5:c.632C>T	NP_000537.3:p.Thr211Ile	17.38
3	metM[PUL]	17	TP53	NM_000546.5:c.586C>T	NP_000537.3:p.Arg196Ter	53.65
3	metM[PUL]	17	TP53	NM_000546.5:c.495G>T	NP_000537.3:p.Gln165His	12.09
3	metM[PUL]	17	TP53	NM_000546.5:c.449C>T	NP_000537.3:p.Thr150Ile	16.17
3	metM[PUL]	18	TP53	NM_000546.5:c.586C>T	NP_000537.3:p.Arg196Ter	70.41
3	metM[PUL]	17	VHL	NM_000551.3:c.328C>T	NP_000542.1:p.His110Tyr	100
3	metM[PUL]	17	VHL	NM_000551.3:c.418C>T	NP_000542.1:p.Leu140Phe	23.22
3	metM[PUL]	18	VHL	NM_000551.3:c.554A>T	NP_000542.1:p.Tyr185Phe	10.22
3	PT	14	APC	NM_000038.5:c.2626C>T	NP_000029.2:p.Arg876Ter	30.94
3	PT	14	APC	NM_000038.5:c.3857delA	NP_000029.2:p.Ile1287Ter	14.55
3	PT	14	APC	NM_000038.5:c.4601G>A	NP_000029.2:p.Gly1534Glu	12.39
3	PT	14	APC	NM_000038.5:c.4696G>A	NP_000029.2:p.Asp1566Asn	14.05
3	PT	14	BRAF	NM_004333.4:c.1777G>A	NP_004324.2:p.Gly593Ser	10.02
3	PT	14	ERBB4	NM_005235.2:c.488G>A	NP_005226.1:p.Trp163Ter	16.25
3	PT	14	FBXW7	NM_033632.3:c.1343C>G	NP_361014.1:p.Ala448Gly	24.84
3	PT	14	KDR	NM_002253.2:c.3595G>A	NP_002244.1:p.Val1199Ile	18.32
3	PT	14	KRAS	NM_033360.2:c.35G>T	NP_203524.1:p.Gly12Val	21.92
3	PT	14	PTEN	NM_000314.4:c.584T>C	NP_000305.3:p.Phe195Ser	12.15
3	PT	14	PTEN	NM_000314.4:c.664G>A	NP_000305.3:p.Val222Met	14.1
3	PT	14	RB1	NM_000321.2:c.1776_1780delTAATC	NP_000312.2:p.Asn593SerfsTer5	12.61
3	PT	14	RB1	NM_000321.2:c.1783delC	NP_000312.2:p.Pro595LeufsTer16	12.67
3	PT	14	RB1	NM_000321.2:c.2194C>T	NP_000312.2:p.Pro732Ser	10.44
3	PT	14	SMAD4	NM_005359.5:c.1097A>T	NP_005350.1:p.Gln366Leu	13.24
3	PT	14	TP53	NM_000546.5:c.586C>T	NP_000537.3:p.Arg196Ter	31.49
4	metM[HEP]	23	TP53	NM_000546.5:c.1009C>T	NP_000537.3:p.Arg337Cys	28.13
4	metM[HEP]	23	TP53	NM_000546.5:c.596G>T	NP_000537.3:p.Gly199Val	55.07
4	metM[PUL]	49	TP53	NM_000546.5:c.1009C>T	NP_000537.3:p.Arg337Cys	22.52
4	metM[PUL]	49	TP53	NM_000546.5:c.596G>T	NP_000537.3:p.Gly199Val	39.99
4	PT	22	TP53	NM_000546.5:c.1009C>T	NP_000537.3:p.Arg337Cys	22.13
4	PT	22	TP53	NM_000546.5:c.596G>T	NP_000537.3:p.Gly199Val	49.48
4	synM[HEP]	25	TP53	NM_000546.5:c.1009C>T	NP_000537.3:p.Arg337Cys	20.75
4	synM[HEP]	25	TP53	NM_000546.5:c.596G>T	NP_000537.3:p.Gly199Val	48.99
5	PT	50	APC	NM_000038.5:c.3955delC	NP_000029.2:p.Pro1319LeufsTer2	20.24
5	PT	50	KRAS	NM_033360.2:c.35G>C	NP_203524.1:p.Gly12Ala	24.18
5	PT	50	PIK3CA	NM_006218.2:c.1624G>A	NP_006209.2:p.Glu542Lys	25.94
5	PT	50	TP53	NM_000546.5:c.730G>T	NP_000537.3:p.Gly244Cys	32.41
5	synM[HEP]	29	APC	NM_000038.5:c.3955delC	NP_000029.2:p.Pro1319LeufsTer2	22.15
5	synM[HEP]	29	PIK3CA	NM_006218.2:c.1624G>A	NP_006209.2:p.Glu542Lys	23.42
5	synM[HEP]	29	TP53	NM_000546.5:c.730G>T	NP_000537.3:p.Gly244Cys	37.88
5	synM[PUL]	32	APC	NM_000038.5:c.3955delC	NP_000029.2:p.Pro1319LeufsTer2	12.58
5	synM[PUL]	33	APC	NM_000038.5:c.3350C>T	NP_000029.2:p.Ser1117Phe	16.56
5	synM[PUL]	33	APC	NM_000038.5:c.3955delC	NP_000029.2:p.Pro1319LeufsTer2	25.69
5	synM[PUL]	33	ATM	NM_000051.3:c.1811C>T	NP_000042.3:p.Pro604Leu	10.44
5	synM[PUL]	33	ATM	NM_000051.3:c.5239C>T	NP_000042.3:p.His1747Tyr	24.15
5	synM[PUL]	33	FBXW7	NM_033632.3:c.1352G>A	NP_361014.1:p.Gly451Glu	19.7
5	synM[PUL]	33	FBXW7	NM_033632.3:c.1138G>A	NP_361014.1:p.Asp380Asn	16.36
5	synM[PUL]	33	FGFR3	NM_001163213.1:c.2151G>T	NP_001156685.1:p.Lys717Asn	17.57
5	synM[PUL]	33	FGFR3	NM_001163213.1:c.2152C>T	NP_001156685.1:p.Pro718Ser	17.79
5	synM[PUL]	33	KIT	NM_000222.2:c.1647G>A	NM_000222.2:c.1647G>A(p.=)	10.81
5	synM[PUL]	33	KIT	NM_000222.2:c.1753C>T	NP_000213.1:p.Pro585Ser	21.42
5	synM[PUL]	32	KRAS	NM_033360.2:c.35G>C	NP_203524.1:p.Gly12Ala	17.72
5	synM[PUL]	33	KRAS	NM_033360.2:c.35G>C	NP_203524.1:p.Gly12Ala	36.04
5	synM[PUL]	33	KRAS	NM_033360.2:c.29G>A	NP_203524.1:p.Gly10Glu	17.27
5	synM[PUL]	32	PIK3CA	NM_006218.2:c.1624G>A	NP_006209.2:p.Glu542Lys	13.78
5	synM[PUL]	33	PIK3CA	NM_006218.2:c.1624G>A	NP_006209.2:p.Glu542Lys	17.24
5	synM[PUL]	33	PIK3CA	NM_006218.2:c.3001C>T	NP_006209.2:p.Leu1001Phe	11.95
5	synM[PUL]	33	PTEN	NM_000314.4:c.635-8C>T		57.99
5	synM[PUL]	33	PTEN	NM_000314.4:c.698G>A	NP_000305.3:p.Arg233Gln	15.11
5	synM[PUL]	33	PTEN	NM_000314.4:c.1026+3C>A		10.68
5	synM[PUL]	33	RB1	NM_000321.2:c.1714C>T	NP_000312.2:p.Leu572Phe	17.63
5	synM[PUL]	33	RB1	NM_000321.2:c.1774C>T	NP_000312.2:p.Leu592Phe	17.13
5	synM[PUL]	33	SMAD4	NM_005359.5:c.572C>T	NP_005350.1:p.Ser191Leu	13.94
5	synM[PUL]	33	SMAD4	NM_005359.5:c.1501C>T	NP_005350.1:p.Leu501Phe	10.84
5	synM[PUL]	32	TP53	NM_000546.5:c.730G>T	NP_000537.3:p.Gly244Cys	18.46
5	synM[PUL]	33	TP53	NM_000546.5:c.823T>C	NP_000537.3:p.Cys275Arg	10.57
5	synM[PUL]	33	TP53	NM_000546.5:c.730G>T	NP_000537.3:p.Gly244Cys	40.47
5	synM[PUL]	33	VHL	NM_000551.3:c.490C>T	NP_000542.1:p.Gln164Ter	14.27
5	synM[PUL]	33	VHL	NM_000551.3:c.598C>T	NP_000542.1:p.Arg200Trp	13.55
6	metM[HEP]	38	HRAS	NM_005343.2:c.5C>A	NP_005334.1:p.Thr2Lys	15.48
6	metM[HEP]	38	HRAS	NM_005343.2:c.-53G>A		16.13
6	metM[PUL]	39	APC	NM_000038.5:c.4099C>T	NP_000029.2:p.Gln1367Ter	32.07
6	metM[PUL]	39	KRAS	NM_033360.2:c.35G>T	NP_203524.1:p.Gly12Val	26.73
6	metM[PUL]	39	SMAD4	NM_005359.5:c.748C>T	NP_005350.1:p.Gln250Ter	45.69
6	metM[PUL]	39	SMO	NM_005631.4:c.1261C>T	NP_005622.1:p.Arg421Ter	10.33
6	PT	36	APC	NM_000038.5:c.4099C>T	NP_000029.2:p.Gln1367Ter	32.87
6	PT	36	FGFR3	NM_001163213.1:c.2113C>T	NP_001156685.1:p.Leu705Phe	10.96
6	PT	36	FGFR3	NM_001163213.1:c.2167C>T	NP_001156685.1:p.His723Tyr	10.38
6	PT	36	KRAS	NM_033360.2:c.35G>T	NP_203524.1:p.Gly12Val	22.85
6	PT	36	PIK3CA	NM_006218.2:c.277C>T	NP_006209.2:p.Arg93Trp	17.38
6	PT	36	PIK3CA	NM_006218.2:c.292_293delTT	NP_006209.2:p.Leu99LysfsTer4	16.93
6	PT	36	PTEN	NM_000314.4:c.511C>T	NP_000305.3:p.Gln171Ter	20.65
6	PT	36	PTEN	NM_000314.4:c.553C>T	NP_000305.3:p.His185Tyr	10.34
6	PT	36	SMAD4	NM_005359.5:c.748C>T	NP_005350.1:p.Gln250Ter	27.09
6	PT	36	STK11	NM_000455.4:c.202G>A	NP_000446.1:p.Asp68Asn	13.52
7	metM[HEP]	44	ATM	NM_000051.3:c.5470C>T	NP_000042.3:p.Leu1824Phe	10.62
7	metM[HEP]	44	ERBB4	NM_005235.2:c.905G>A	NP_005226.1:p.Ser302Asn	11.84
7	metM[HEP]	44	ERBB4	NM_005235.2:c.898G>A	NP_005226.1:p.Asp300Asn	13.15
7	metM[HEP]	44	ERBB4	NM_005235.2:c.896T>C	NP_005226.1:p.Val299Ala	12.85
7	metM[HEP]	44	ERBB4	NM_005235.2:c.371G>A	NP_005226.1:p.Arg124Lys	16.45
7	metM[HEP]	44	FBXW7	NM_033632.3:c.1660G>A	NP_361014.1:p.Val554Met	13.34
7	metM[HEP]	44	FBXW7	NM_033632.3:c.1342G>A	NP_361014.1:p.Ala448Thr	12.49
7	metM[HEP]	44	FBXW7	NM_033632.3:c.1310G>A	NP_361014.1:p.Gly437Glu	12.44
7	metM[HEP]	45	FBXW7	NM_033632.3:c.1401G>A	NP_361014.1:p.Met467Ile	15.17
7	metM[HEP]	45	FGFR3	NM_001163213.1:c.2165C>T	NP_001156685.1:p.Thr722Ile	19.7
7	metM[HEP]	44	GNAQ	NM_002072.3:c.979C>T	NP_002063.2:p.His327Tyr	13.82
7	metM[HEP]	44	HNF1A	NM_000545.5:c.865delC	NP_000536.5:p.Pro291GlnfsTer51	12.97
7	metM[HEP]	44	KDR	NM_002253.2:c.3623G>A	NP_002244.1:p.Cys1208Tyr	13.7
7	metM[HEP]	44	KDR	NM_002253.2:c.3602G>A	NP_002244.1:p.Cys1201Tyr	11.89
7	metM[HEP]	44	KDR	NM_002253.2:c.3520G>A	NP_002244.1:p.Asp1174Asn	13.18
7	metM[HEP]	44	KIT	NM_000222.2:c.176C>T	NP_000213.1:p.Thr59Ile	10.16
7	metM[HEP]	44	KRAS	NM_033360.2:c.322G>A	NP_203524.1:p.Asp108Asn	11.41
7	metM[HEP]	44	MET	NM_001127500.1:c.1174C>T	NP_001120972.1:p.Pro392Ser	13.61
7	metM[HEP]	45	PDGFRA	NM_006206.4:c.2104A>G	NP_006197.1:p.Lys702Glu	13.07
7	metM[HEP]	44	PIK3CA	NM_006218.2:c.322C>T	NP_006209.2:p.Arg108Cys	28.93
7	metM[HEP]	44	PTEN	NM_000314.4:c.530delA	NP_000305.3:p.Tyr177PhefsTer6	18.73
7	metM[HEP]	44	PTEN	NM_000314.4:c.635-8C>T		15.34
7	metM[HEP]	45	SMARCB1	NM_003073.3:c.597delG	NP_003064.2:p.Lys199AsnfsTer10	100
7	metM[HEP]	44	TP53	NM_000546.5:c.469G>T	NP_000537.3:p.Val157Phe	55.56
7	metM[HEP]	45	TP53	NM_000546.5:c.469G>T	NP_000537.3:p.Val157Phe	74.34
7	metM[HEP]	44	VHL	NM_000551.3:c.314C>T	NP_000542.1:p.Thr105Met	49.55
7	metM[PUL]	47	TP53	NM_000546.5:c.469G>T	NP_000537.3:p.Val157Phe	61.45
7	PT	41	ATM	NM_000051.3:c.5414G>C	NP_000042.3:p.Trp1805Ser	11.47
7	PT	41	FBXW7	NM_033632.3:c.1390G>A	NP_361014.1:p.Val464Met	11.74
7	PT	41	KIT	NM_000222.2:c.2075C>T	NP_000213.1:p.Ser692Leu	10.05
7	PT	41	PDGFRA	NM_006206.4:c.2093C>T	NP_006197.1:p.Pro698Leu	22.84
7	PT	41	PTEN	NM_000314.4:c.208C>T	NP_000305.3:p.Leu70Phe	12.43
7	PT	41	PTEN	NM_000314.4:c.637C>T	NP_000305.3:p.Pro213Ser	18.02
7	PT	41	TP53	NM_000546.5:c.469G>T	NP_000537.3:p.Val157Phe	52.16
7	synM[HEP]	42	TP53	NM_000546.5:c.469G>T	NP_000537.3:p.Val157Phe	79.12
8	metM[PUL]	59	FBXW7	NM_033632.3:c.1307G>A	NP_361014.1:p.Ser436Asn	11.56
8	metM[PUL]	59	FBXW7	NM_033632.3:c.1699G>A	NP_361014.1:p.Asp567Asn	10.88
8	metM[PUL]	59	KRAS	NM_033360.2:c.38G>A	NP_203524.1:p.Gly13Asp	12.85
8	metM[PUL]	59	TP53	NM_000546.5:c.743G>A	NP_000537.3:p.Arg248Gln	21.92
8	PT	55	KRAS	NM_033360.2:c.38G>A	NP_203524.1:p.Gly13Asp	34.16
8	PT	55	PIK3CA	NM_006218.2:c.321C>A	NP_006209.2:p.Asn107Lys	14
8	PT	55	PTEN	NM_000314.4:c.638C>T	NP_000305.3:p.Pro213Leu	10.07
8	PT	55	SMAD4	NM_005359.5:c.1582C>T	NP_005350.1:p.His528Tyr	16.16
8	PT	55	TP53	NM_000546.5:c.743G>A	NP_000537.3:p.Arg248Gln	45.61
8	synM[HEP]	56	ATM	NM_000051.3:c.5435C>T	NP_000042.3:p.Ala1812Val	12.35
8	synM[HEP]	56	FBXW7	NM_033632.3:c.1342G>A	NP_361014.1:p.Ala448Thr	11.11
8	synM[HEP]	56	FBXW7	NM_033632.3:c.1394G>A	NP_361014.1:p.Arg465His	11.07
8	synM[HEP]	56	FBXW7	NM_033632.3:c.1427G>A	NP_361014.1:p.Ser476Asn	12.44
8	synM[HEP]	56	FGFR3	NM_001163213.1:c.2101C>T	NP_001156685.1:p.Pro701Ser	17.56
8	synM[HEP]	56	GNAQ	NM_002072.3:c.620G>A	NP_002063.2:p.Gly207Glu	10.62
8	synM[HEP]	56	KRAS	NM_033360.2:c.38G>A	NP_203524.1:p.Gly13Asp	50.44
8	synM[HEP]	56	NPM1	NM_002520.6:c.847-4C>T		10.67
8	synM[HEP]	56	PTEN	NM_000314.4:c.611C>T	NP_000305.3:p.Pro204Leu	15.06
8	synM[HEP]	56	TP53	NM_000546.5:c.743G>A	NP_000537.3:p.Arg248Gln	62.59
8	synM[PUL]	58	KRAS	NM_033360.2:c.38G>A	NP_203524.1:p.Gly13Asp	31.43
8	synM[PUL]	58	TP53	NM_000546.5:c.743G>A	NP_000537.3:p.Arg248Gln	53.57
9	metM[PUL]	64	APC	NM_000038.5:c.3340C>T	NP_000029.2:p.Arg1114Ter	31.95
9	metM[PUL]	66	APC	NM_000038.5:c.3340C>T	NP_000029.2:p.Arg1114Ter	48.3
9	metM[PUL]	68	APC	NM_000038.5:c.3340C>T	NP_000029.2:p.Arg1114Ter	38.86
9	metM[PUL]	66	CDKN2A	NM_001195132.1:c.173G>A	NP_001182061.1:p.Arg58Gln	17.8
9	metM[PUL]	64	ERBB4	NM_005235.2:c.1012G>A	NP_005226.1:p.Gly338Ser	10.38
9	metM[PUL]	64	FBXW7	NM_033632.3:c.1465G>A	NP_361014.1:p.Glu489Lys	14.02
9	metM[PUL]	64	FBXW7	NM_033632.3:c.1411G>A	NP_361014.1:p.Glu471Lys	15.24
9	metM[PUL]	64	GNA11	NM_002067.2:c.490G>A	NP_002058.2:p.Val164Ile	15.99
9	metM[PUL]	64	GNA11	NM_002067.2:c.1051C>T	NP_002058.2:p.Leu351Phe	12.94
9	metM[PUL]	64	PDGFRA	NM_006206.4:c.1983delG	NP_006197.1:p.Gly662GlufsTer33	10.5
9	metM[PUL]	64	SMO	NM_005631.4:c.1919C>T	NP_005622.1:p.Thr640Ile	20.58
9	metM[PUL]	64	STK11	NM_000455.4:c.1033C>T	NP_000446.1:p.His345Tyr	10.37
9	metM[PUL]	64	TP53	NM_000546.5:c.844C>T	NP_000537.3:p.Arg282Trp	69.63
9	metM[PUL]	66	TP53	NM_000546.5:c.844C>T	NP_000537.3:p.Arg282Trp	76.42
9	metM[PUL]	68	TP53	NM_000546.5:c.844C>T	NP_000537.3:p.Arg282Trp	56.69
9	metM[PUL]	64	VHL	NM_000551.3:c.575C>T	NP_000542.1:p.Pro192Leu	13.19
9	PT	62	APC	NM_000038.5:c.3340C>T	NP_000029.2:p.Arg1114Ter	36.27
9	PT	62	ATM	NM_000051.3:c.5485C>T	NP_000042.3:p.Pro1829Ser	11.11
9	PT	62	FBXW7	NM_033632.3:c.1419-4G>A		11.08
9	PT	62	FBXW7	NM_033632.3:c.1358G>A	NP_361014.1:p.Cys453Tyr	14.6
9	PT	62	GNA11	NM_002067.2:c.491delT	NP_002058.2:p.Asp165ThrfsTer59	10.26
9	PT	62	GNA11	NM_002067.2:c.508T>A	NP_002058.2:p.Leu170Met	14.14
9	PT	62	KDR	NM_002253.2:c.3511-4T>A		11.62
9	PT	62	KIT	NM_000222.2:c.253G>T	NP_000213.1:p.Glu85Ter	10.91
9	PT	62	PTEN	NM_000314.4:c.511C>T	NP_000305.3:p.Gln171Ter	10.07
9	PT	62	RB1	NM_000321.2:c.1727C>T	NP_000312.2:p.Ser576Leu	12.28
9	PT	62	SMAD4	NM_005359.5:c.623C>T	NP_005350.1:p.Ala208Val	10.4
9	PT	62	TP53	NM_000546.5:c.844C>T	NP_000537.3:p.Arg282Trp	64.03
9	synM[HEP]	63	APC	NM_000038.5:c.3340C>T	NP_000029.2:p.Arg1114Ter	36.18
9	synM[HEP]	63	TP53	NM_000546.5:c.844C>T	NP_000537.3:p.Arg282Trp	81.53
10	metM[HEP]	73	ABL1	NM_007313.2:c.785C>T	NP_009297.2:p.Thr262Ile	11.95
10	metM[HEP]	73	APC	NM_000038.5:c.4660_4661insA	NP_000029.2:p.Thr1556AsnfsTer3	47.64
10	metM[HEP]	73	FGFR3	NM_001163213.1:c.2086C>T	NP_001156685.1:p.Pro696Ser	12.52
10	metM[HEP]	73	FGFR3	NM_001163213.1:c.2153C>A	NP_001156685.1:p.Pro718His	11.61
10	metM[HEP]	73	FGFR3	NM_001163213.1:c.2165C>T	NP_001156685.1:p.Thr722Ile	14.02
10	metM[HEP]	73	PDGFRA	NM_006206.4:c.2089C>T	NP_006197.1:p.His697Tyr	13.3
10	metM[HEP]	73	PTEN	NM_000314.4:c.749G>A	NP_000305.3:p.Cys250Tyr	13.41
10	metM[HEP]	73	PTEN	NM_000314.4:c.792G>A	NP_000305.3:p.Met264Ile	12.43
10	metM[HEP]	73	TP53	NM_000546.5:c.470T>G	NP_000537.3:p.Val157Gly	49.73
10	metM[HEP]	73	VHL	NM_000551.3:c.305C>T	NP_000542.1:p.Pro102Leu	19.52
10	metM[PUL]	74	APC	NM_000038.5:c.4660_4661insA	NP_000029.2:p.Thr1556AsnfsTer3	44.95
10	metM[PUL]	74	FGFR3	NM_001163213.1:c.2152C>T	NP_001156685.1:p.Pro718Ser	21.24
10	metM[PUL]	74	TP53	NM_000546.5:c.470T>G	NP_000537.3:p.Val157Gly	48.33
10	PT	71	APC	NM_000038.5:c.2729C>A	NP_000029.2:p.Thr910Asn	10.13
10	PT	71	APC	NM_000038.5:c.4240G>A	NP_000029.2:p.Val1414Ile	16.57
10	PT	71	APC	NM_000038.5:c.4660_4661insA	NP_000029.2:p.Thr1556AsnfsTer3	27.05
10	PT	71	ERBB4	NM_005235.2:c.718G>A	NP_005226.1:p.Gly240Arg	12.27
10	PT	71	ERBB4	NM_005235.2:c.697G>A	NP_005226.1:p.Glu233Lys	13.24
10	PT	71	ERBB4	NM_005235.2:c.686G>A	NP_005226.1:p.Cys229Tyr	13.48
10	PT	71	ERBB4	NM_005235.2:c.652G>A	NP_005226.1:p.Asp218Asn	13.6
10	PT	71	FBXW7	NM_033632.3:c.1429G>A	NP_361014.1:p.Gly477Ser	10.7
10	PT	71	FBXW7	NM_033632.3:c.1141G>A	NP_361014.1:p.Asp381Asn	11.59
10	PT	71	FGFR3	NM_001163213.1:c.751C>T	NP_001156685.1:p.His251Tyr	13.47
10	PT	71	FGFR3	NM_001163213.1:c.847C>T	NP_001156685.1:p.Pro283Ser	11.33
10	PT	71	FGFR3	NM_001163213.1:c.2152C>T	NP_001156685.1:p.Pro718Ser	31.42
10	PT	71	GNA11	NM_002067.2:c.1069A>T	NP_002058.2:p.Asn357Tyr	11.16
10	PT	71	GNAQ	NM_002072.3:c.836T>C	NP_002063.2:p.Leu279Pro	11.22
10	PT	71	HRAS	NM_005343.2:c.-53-5G>A		10.16
10	PT	71	JAK3	NM_000215.3:c.2071G>A	NP_000206.2:p.Val691Met	10.31
10	PT	71	KDR	NM_002253.2:c.3616G>A	NP_002244.1:p.Glu1206Lys	11.72
10	PT	71	KIT	NM_000222.2:c.2056C>T	NP_000213.1:p.Arg686Cys	12.34
10	PT	71	MET	NM_001127500.1:c.1174C>T	NP_001120972.1:p.Pro392Ser	10.23
10	PT	71	NRAS	NM_002524.4:c.184G>A	NP_002515.1:p.Glu62Lys	38.39
10	PT	71	PTEN	NM_000314.4:c.78C>T	NM_000314.4:c.78C>T(p.=)	10.34
10	PT	71	PTEN	NM_000314.4:c.701G>A	NP_000305.3:p.Arg234Gln	12.1
10	PT	71	RET	NM_020975.4:c.2392+8C>T		14.69
10	PT	71	SMAD4	NM_005359.5:c.1501C>T	NP_005350.1:p.Leu501Phe	10.36
10	PT	71	TP53	NM_000546.5:c.470T>G	NP_000537.3:p.Val157Gly	36.79
11	metM[PUL]	78	FBXW7	NM_033632.3:c.1160T>A	NP_361014.1:p.Leu387Ter	10.62
11	metM[PUL]	78	PTEN	NM_000314.4:c.619A>T	NP_000305.3:p.Ser207Cys	15.38
11	metM[PUL]	78	TP53	NM_000546.5:c.817C>T	NP_000537.3:p.Arg273Cys	67.04
11	metM[PUL]	80	TP53	NM_000546.5:c.817C>T	NP_000537.3:p.Arg273Cys	53.1
11	PT	76	FGFR3	NM_001163213.1:c.2137C>T	NP_001156685.1:p.His713Tyr	10.45
11	PT	76	TP53	NM_000546.5:c.817C>T	NP_000537.3:p.Arg273Cys	14.48
11	synM[HEP]	77	TP53	NM_000546.5:c.817C>T	NP_000537.3:p.Arg273Cys	83.24
12	metM[PUL]	91	APC	NM_000038.5:c.4461_4465delTTTAT	NP_000029.2:p.Leu1488ThrfsTer24	41.38
12	metM[PUL]	92	APC	NM_000038.5:c.4461_4465delTTTAT	NP_000029.2:p.Leu1488ThrfsTer24	26.01
12	metM[PUL]	91	KRAS	NM_033360.2:c.35G>C	NP_203524.1:p.Gly12Ala	36.27
12	metM[PUL]	92	KRAS	NM_033360.2:c.35G>C	NP_203524.1:p.Gly12Ala	19.63
12	PT	88b	ABL1	NM_007313.2:c.1086G>A	NP_009297.2:p.Met362Ile	99.28
12	PT	88b	ABL1	NM_007313.2:c.1127A>G	NP_009297.2:p.Lys376Arg	11.85
12	PT	88b	APC	NM_000038.5:c.3880C>T	NP_000029.2:p.Gln1294Ter	11.59
12	PT	88b	ATM	NM_000051.3:c.2543A>T	NP_000042.3:p.Glu848Val	24
12	PT	88b	ATM	NM_000051.3:c.9149C>T	NP_000042.3:p.Pro3050Leu	41.13
12	PT	88b	BRAF	NM_004333.4:c.1397G>A	NP_004324.2:p.Gly466Glu	78.17
12	PT	88b	EGFR	NM_005228.3:c.874G>A	NP_005219.2:p.Val292Met	15.6
12	PT	88b	ERBB4	NM_005235.2:c.767delG	NP_005226.1:p.Gly256GlufsTer44	26.83
12	PT	88b	ERBB4	NM_005235.2:c.793A>T	NP_005226.1:p.Thr265Ser	19.57
12	PT	88b	ERBB4	NM_005235.2:c.799G>A	NP_005226.1:p.Val267Ile	99.48
12	PT	88b	FBXW7	NM_033632.3:c.1477T>C	NP_361014.1:p.Cys493Arg	99.75
12	PT	88b	FGFR3	NM_001163213.1:c.1966-3C>T		42.92
12	PT	88b	GNA11	NM_002067.2:c.929T>C	NP_002058.2:p.Leu310Pro	17.95
12	PT	88b	GNA11	NM_002067.2:c.1074delG	NP_002058.2:p.Val359SerfsTer94	12.35
12	PT	88b	GNAQ	NM_002072.3:c.880G>A	NP_002063.2:p.Glu294Lys	27.96
12	PT	88b	KIT	NM_000222.2:c.1598C>T	NP_000213.1:p.Ala533Val	47.37
12	PT	88b	KRAS	NM_033360.2:c.35G>C	NP_203524.1:p.Gly12Ala	99.74
12	PT	88b	NOTCH1	NM_017617.3:c.4740G>A	NP_060087.3:p.Met1580Ile	99.36
12	PT	88b	PDGFRA	NM_006206.4:c.1729C>T	NP_006197.1:p.Pro577Ser	62.73
12	PT	88b	RB1	NM_000321.2:c.1099A>G	NP_000312.2:p.Asn367Asp	97.96
12	PT	88b	RET	NM_020975.4:c.1977C>G	NP_066124.1:p.Cys659Trp	23.99
12	PT	88b	RET	NM_020975.4:c.1984delA	NP_066124.1:p.Lys662SerfsTer13	39.4
12	PT	88b	STK11	NM_000455.4:c.608C>T	NP_000446.1:p.Pro203Leu	99.19
12	PT	88b	TP53	NM_000546.5:c.477delC	NP_000537.3:p.Met160TrpfsTer10	29.4
12	PT	88b	VHL	NM_000551.3:c.566A>T	NP_000542.1:p.Glu189Val	11.6
12	synM[HEP]	89	APC	NM_000038.5:c.4461_4465delTTTAT	NP_000029.2:p.Leu1488ThrfsTer24	86.07
12	synM[HEP]	89	KRAS	NM_033360.2:c.35G>C	NP_203524.1:p.Gly12Ala	56.72
13	PT	96	APC	NM_000038.5:c.2626C>T	NP_000029.2:p.Arg876Ter	20.42
13	PT	96	APC	NM_000038.5:c.3850G>T	NP_000029.2:p.Glu1284Ter	12.93
13	PT	96	ATM	NM_000051.3:c.5071A>C	NP_000042.3:p.Ser1691Arg	52.81
13	PT	96	KRAS	NM_033360.2:c.35G>A	NP_203524.1:p.Gly12Asp	19.83
13	synM[HEP]	97	ABL1	NM_007313.2:c.884A>G	NP_009297.2:p.Asp295Gly	11.38
13	synM[HEP]	97	ALK	NM_004304.4:c.3803T>A	NP_004295.2:p.Ile1268Asn	21.6
13	synM[HEP]	97	APC	NM_000038.5:c.3419C>T	NP_000029.2:p.Pro1140Leu	15.17
13	synM[HEP]	97	APC	NM_000038.5:c.3944C>T	NP_000029.2:p.Ser1315Leu	20.98
13	synM[HEP]	97	APC	NM_000038.5:c.3987C>A	NP_000029.2:p.His1329Gln	12.67
13	synM[HEP]	97	APC	NM_000038.5:c.4081C>T	NP_000029.2:p.Pro1361Ser	10.17
13	synM[HEP]	97	APC	NM_000038.5:c.4132C>T	NP_000029.2:p.Gln1378Ter	12.03
13	synM[HEP]	97	APC	NM_000038.5:c.4204G>A	NP_000029.2:p.Ala1402Thr	34.02
13	synM[HEP]	97	APC	NM_000038.5:c.4343C>T	NP_000029.2:p.Thr1448Ile	15.7
13	synM[HEP]	97	APC	NM_000038.5:c.4408G>A	NP_000029.2:p.Ala1470Thr	10.55
13	synM[HEP]	97	APC	NM_000038.5:c.4423G>A	NP_000029.2:p.Ala1475Thr	11.03
13	synM[HEP]	97	APC	NM_000038.5:c.4426G>A	NP_000029.2:p.Val1476Ile	10.89
13	synM[HEP]	97	APC	NM_000038.5:c.4616C>A	NP_000029.2:p.Ser1539Ter	11.83
13	synM[HEP]	97	APC	NM_000038.5:c.4627delA	NP_000029.2:p.Glu1544AsnfsTer21	12.51
13	synM[HEP]	97	APC	NM_000038.5:c.4630G>A	NP_000029.2:p.Glu1544Lys	21.2
13	synM[HEP]	97	APC	NM_000038.5:c.4657G>A	NP_000029.2:p.Ala1553Thr	14.9
13	synM[HEP]	97	APC	NM_000038.5:c.4717G>A	NP_000029.2:p.Glu1573Lys	18.8
13	synM[HEP]	97	ATM	NM_000051.3:c.2554C>T	NP_000042.3:p.Gln852Ter	36.23
13	synM[HEP]	97	ATM	NM_000051.3:c.2561C>T	NP_000042.3:p.Ser854Phe	36.63
13	synM[HEP]	97	ATM	NM_000051.3:c.5096C>T	NP_000042.3:p.Ala1699Val	10.39
13	synM[HEP]	97	ATM	NM_000051.3:c.5122C>T	NP_000042.3:p.Leu1708Phe	14.51
13	synM[HEP]	97	ATM	NM_000051.3:c.5274T>A	NP_000042.3:p.Asp1758Glu	12.36
13	synM[HEP]	97	ATM	NM_000051.3:c.5435C>T	NP_000042.3:p.Ala1812Val	40.67
13	synM[HEP]	97	ATM	NM_000051.3:c.8840C>A	NP_000042.3:p.Thr2947Asn	17.91
13	synM[HEP]	97	BRAF	NM_004333.4:c.1793C>T	NP_004324.2:p.Ala598Val	10.46
13	synM[HEP]	97	BRAF	NM_004333.4:c.1378G>A	NP_004324.2:p.Gly460Arg	14.53
13	synM[HEP]	97	BRAF	NM_004333.4:c.1376delT	NP_004324.2:p.Val459GlyfsTer24	14.57
13	synM[HEP]	97	BRAF	NM_004333.4:c.1325G>A	NP_004324.2:p.Gly442Asp	15.18
13	synM[HEP]	97	CDH1	NM_004360.3:c.260G>C	NP_004351.1:p.Arg87Thr	20.77
13	synM[HEP]	97	CDH1	NM_004360.3:c.297G>T	NP_004351.1:p.Leu99Phe	21.88
13	synM[HEP]	97	CDH1	NM_004360.3:c.1217C>T	NP_004351.1:p.Thr406Ile	12.09
13	synM[HEP]	97	EGFR,EGFR-AS1	NR_047551.1:n.1247G>A		26.25
13	synM[HEP]	97	EGFR,EGFR-AS1	NR_047551.1:n.1238C>A		16.14
13	synM[HEP]	97	EGFR,EGFR-AS1	NR_047551.1:n.1134C>T		12.42
13	synM[HEP]	97	ERBB4	NM_005235.2:c.1778G>A	NP_005226.1:p.Cys593Tyr	16.1
13	synM[HEP]	97	ERBB4	NM_005235.2:c.667G>A	NP_005226.1:p.Gly223Arg	10.58
13	synM[HEP]	97	FBXW7	NM_033632.3:c.1645-4G>A		25.46
13	synM[HEP]	97	FBXW7	NM_033632.3:c.1338G>A	NP_361014.1:p.Trp446Ter	25.57
13	synM[HEP]	97	FGFR2	NM_022970.3:c.1600T>C	NP_075259.4:p.Ser534Pro	11.4
13	synM[HEP]	97	FGFR2	NM_022970.3:c.814G>A	NP_075259.4:p.Gly272Arg	29.2
13	synM[HEP]	97	FGFR3	NM_001163213.1:c.1966-4C>A		100
13	synM[HEP]	97	FGFR3	NM_001163213.1:c.1969C>T	NP_001156685.1:p.Arg657Trp	99.48
13	synM[HEP]	97	FLT3	NM_004119.2:c.2491G>A	NP_004110.2:p.Gly831Arg	25.01
13	synM[HEP]	97	FLT3	NM_004119.2:c.2455G>A	NP_004110.2:p.Val819Ile	17.77
13	synM[HEP]	97	FLT3	NM_004119.2:c.2444G>A	NP_004110.2:p.Arg815Lys	17.35
13	synM[HEP]	97	FLT3	NM_004119.2:c.2420G>A	NP_004110.2:p.Cys807Tyr	25.08
13	synM[HEP]	97	FLT3	NM_004119.2:c.2024T>C	NP_004110.2:p.Val675Ala	17.97
13	synM[HEP]	97	FLT3	NM_004119.2:c.1986delC	NP_004110.2:p.Lys663ArgfsTer2	38.54
13	synM[HEP]	97	GNA11	NM_002067.2:c.1032delG	NP_002058.2:p.Lys345ArgfsTer108	36.96
13	synM[HEP]	97	GNAQ	NM_002072.3:c.889+5G>A		10.37
13	synM[HEP]	97	GNAQ	NM_002072.3:c.645delA	NP_002063.2:p.Lys215AsnfsTer15	11.31
13	synM[HEP]	97	HNF1A	NM_000545.5:c.710A>T	NP_000536.5:p.Asn237Ile	32.77
13	synM[HEP]	97	IDH1	NM_005896.2:c.299G>A	NP_005887.2:p.Arg100Gln	10.54
13	synM[HEP]	97	KDR	NM_002253.2:c.2842G>A	NP_002244.1:p.Gly948Arg	40.22
13	synM[HEP]	97	KDR	NM_002253.2:c.673G>A	NP_002244.1:p.Asp225Asn	16.65
13	synM[HEP]	97	KIT	NM_000222.2:c.1520C>T	NP_000213.1:p.Ala507Val	12.79
13	synM[HEP]	97	KIT	NM_000222.2:c.2063C>T	NP_000213.1:p.Ser688Leu	21
13	synM[HEP]	97	KRAS	NM_033360.2:c.151T>C	NP_203524.1:p.Cys51Arg	12.29
13	synM[HEP]	97	KRAS	NM_033360.2:c.145G>A	NP_203524.1:p.Glu49Lys	12.2
13	synM[HEP]	97	KRAS	NM_033360.2:c.35G>T	NP_203524.1:p.Gly12Val	16.44
13	synM[HEP]	97	KRAS	NM_033360.2:c.17T>A	NP_203524.1:p.Leu6His	19.46
13	synM[HEP]	97	MET	NM_001127500.1:c.1178A>G	NP_001120972.1:p.Asn393Ser	19.6
13	synM[HEP]	97	NOTCH1	NM_017617.3:c.4714G>A	NP_060087.3:p.Gly1572Ser	53.42
13	synM[HEP]	97	NRAS	NM_002524.4:c.25G>A	NP_002515.1:p.Val9Ile	19.27
13	synM[HEP]	97	PDGFRA	NM_006206.4:c.2562+8C>T		17.47
13	synM[HEP]	97	PIK3CA	NM_006218.2:c.1313C>T	NP_006209.2:p.Ser438Phe	28.52
13	synM[HEP]	97	PIK3CA	NM_006218.2:c.3171G>A	NP_006209.2:p.Trp1057Ter	16.84
13	synM[HEP]	97	PTEN	NM_000314.4:c.79+6C>T		31.77
13	synM[HEP]	97	PTEN	NM_000314.4:c.202T>C	NP_000305.3:p.Tyr68His	21.73
13	synM[HEP]	97	PTEN	NM_000314.4:c.896A>T	NP_000305.3:p.Glu299Val	15.04
13	synM[HEP]	97	PTEN	NM_000314.4:c.976G>T	NP_000305.3:p.Asp326Tyr	11.6
13	synM[HEP]	97	PTPN11	NM_002834.3:c.237G>T	NP_002825.3:p.Gln79His	16.03
13	synM[HEP]	97	RB1	NM_000321.2:c.397delA	NP_000312.2:p.Asn133ThrfsTer3	14.63
13	synM[HEP]	97	RB1	NM_000321.2:c.1108delC	NP_000312.2:p.Pro370LeufsTer10	14.22
13	synM[HEP]	97	RB1	NM_000321.2:c.1109C>T	NP_000312.2:p.Pro370Leu	13.55
13	synM[HEP]	97	RB1	NM_000321.2:c.1654C>T	NP_000312.2:p.Arg552Ter	20.12
13	synM[HEP]	97	RB1	NM_000321.2:c.1663C>T	NP_000312.2:p.His555Tyr	33.68
13	synM[HEP]	97	RB1	NM_000321.2:c.2056C>T	NP_000312.2:p.His686Tyr	17.7
13	synM[HEP]	97	RB1	NM_000321.2:c.2281A>T	NP_000312.2:p.Met761Leu	10.9
13	synM[HEP]	97	RET	NM_020975.4:c.1901G>A	NP_066124.1:p.Cys634Tyr	31.99
13	synM[HEP]	97	RET	NM_020975.4:c.2711C>T	NP_066124.1:p.Ser904Phe	29.31
13	synM[HEP]	97	RET	NM_020975.4:c.2801+5G>T		13.59
13	synM[HEP]	97	SMAD4	NM_005359.5:c.1202G>T	NP_005350.1:p.Cys401Phe	27.94
13	synM[HEP]	97	SMO	NM_005631.4:c.596G>C	NP_005622.1:p.Arg199Pro	19.94
13	synM[HEP]	97	SMO	NM_005631.4:c.725G>T	NP_005622.1:p.Gly242Val	20.98
13	synM[HEP]	97	SMO	NM_005631.4:c.1264+2T>G		11.19
13	synM[HEP]	97	STK11	NM_000455.4:c.803G>A	NP_000446.1:p.Gly268Glu	51.02
13	synM[HEP]	97	STK11	NM_000455.4:c.1106C>T	NP_000446.1:p.Pro369Leu	29.12
13	synM[HEP]	97	TP53	NM_000546.5:c.1006G>A	NP_000537.3:p.Glu336Lys	99.47
13	synM[HEP]	97	TP53	NM_000546.5:c.690delC	NP_000537.3:p.Thr231ProfsTer16	16.26
13	synM[HEP]	97	VHL	NM_000551.3:c.328C>T	NP_000542.1:p.His110Tyr	19.77
13	synM[PUL]	98	ABL1	NM_007313.2:c.844A>T	NP_009297.2:p.Lys282Ter	18.31
13	synM[PUL]	98	ABL1	NM_007313.2:c.943C>T	NP_009297.2:p.Pro315Ser	17.73
13	synM[PUL]	99	ABL1	NM_007313.2:c.943C>T	NP_009297.2:p.Pro315Ser	100
13	synM[PUL]	99	ABL1	NM_007313.2:c.965-8G>A		21.19
13	synM[PUL]	99	ALK	NM_004304.4:c.3776G>A	NP_004295.2:p.Cys1259Tyr	10.34
13	synM[PUL]	98	APC	NM_000038.5:c.2626C>T	NP_000029.2:p.Arg876Ter	16.64
13	synM[PUL]	98	APC	NM_000038.5:c.3850G>T	NP_000029.2:p.Glu1284Ter	29.04
13	synM[PUL]	98	APC	NM_000038.5:c.4267C>T	NP_000029.2:p.Leu1423Phe	11.68
13	synM[PUL]	99	APC	NM_000038.5:c.3447A>T	NP_000029.2:p.Glu1149Asp	18.01
13	synM[PUL]	99	APC	NM_000038.5:c.3809G>A	NP_000029.2:p.Cys1270Tyr	36.83
13	synM[PUL]	99	APC	NM_000038.5:c.3850G>T	NP_000029.2:p.Glu1284Ter	31.47
13	synM[PUL]	99	APC	NM_000038.5:c.4288A>T	NP_000029.2:p.Thr1430Ser	20.08
13	synM[PUL]	99	APC	NM_000038.5:c.4397G>A	NP_000029.2:p.Gly1466Glu	19.81
13	synM[PUL]	98	ATM	NM_000051.3:c.5071A>C	NP_000042.3:p.Ser1691Arg	38.82
13	synM[PUL]	98	ATM	NM_000051.3:c.5423C>T	NP_000042.3:p.Thr1808Ile	11.4
13	synM[PUL]	99	ATM	NM_000051.3:c.1834C>A	NP_000042.3:p.Leu612Ile	16.38
13	synM[PUL]	99	ATM	NM_000051.3:c.5071A>C	NP_000042.3:p.Ser1691Arg	38.67
13	synM[PUL]	99	ATM	NM_000051.3:c.5092delA	NP_000042.3:p.Lys1698ArgfsTer16	12.56
13	synM[PUL]	99	ATM	NM_000051.3:c.5132C>T	NP_000042.3:p.Thr1711Ile	17.49
13	synM[PUL]	99	ATM	NM_000051.3:c.5482A>G	NP_000042.3:p.Lys1828Glu	10.42
13	synM[PUL]	99	CDH1	NM_004360.3:c.317C>T	NP_004351.1:p.Thr106Ile	19.59
13	synM[PUL]	99	CDH1	NM_004360.3:c.1280C>T	NP_004351.1:p.Thr427Ile	15.18
13	synM[PUL]	99	CSF1R	NM_005211.3:c.2803A>G	NP_005202.2:p.Ser935Gly	12.21
13	synM[PUL]	99	CSF1R	NM_005211.3:c.2789G>A	NP_005202.2:p.Ser930Asn	13.35
13	synM[PUL]	98	CTNNB1	NM_001098210.1:c.116C>T	NP_001091680.1:p.Ala39Val	11.73
13	synM[PUL]	99	CTNNB1	NM_001098210.1:c.79C>T	NP_001091680.1:p.Gln27Ter	17.56
13	synM[PUL]	99	EGFR	NM_005228.3:c.1818delG	NP_005219.2:p.Val607SerfsTer98	19.96
13	synM[PUL]	99	EGFR	NM_005228.3:c.2198C>T	NP_005219.2:p.Pro733Leu	15.89
13	synM[PUL]	99	EGFR,EGFR-AS1	NR_047551.1:n.1284G>A		14.2
13	synM[PUL]	99	EGFR,EGFR-AS1	NR_047551.1:n.1245G>A		12.12
13	synM[PUL]	99	ERBB2	NM_004448.2:c.2279delC	NP_004439.2:p.Ala763ProfsTer6	14.96
13	synM[PUL]	99	ERBB2	NM_004448.2:c.2350C>A	NP_004439.2:p.Arg784Ser	48.4
13	synM[PUL]	98	ERBB4	NM_005235.2:c.2720-1G>A		11.5
13	synM[PUL]	98	ERBB4	NM_005235.2:c.898G>A	NP_005226.1:p.Asp300Asn	12.64
13	synM[PUL]	98	ERBB4	NM_005235.2:c.895G>A	NP_005226.1:p.Val299Ile	11.64
13	synM[PUL]	98	ERBB4	NM_005235.2:c.517T>A	NP_005226.1:p.Ser173Thr	10.06
13	synM[PUL]	98	ERBB4	NM_005235.2:c.503G>A	NP_005226.1:p.Arg168Gln	11.16
13	synM[PUL]	98	ERBB4	NM_005235.2:c.341G>A	NP_005226.1:p.Arg114Gln	10.43
13	synM[PUL]	99	ERBB4	NM_005235.2:c.898G>A	NP_005226.1:p.Asp300Asn	19.45
13	synM[PUL]	99	ERBB4	NM_005235.2:c.404G>A	NP_005226.1:p.Gly135Glu	12.58
13	synM[PUL]	99	ERBB4	NM_005235.2:c.380G>A	NP_005226.1:p.Gly127Glu	11.25
13	synM[PUL]	99	ERBB4	NM_005235.2:c.308G>A	NP_005226.1:p.Arg103His	12.15
13	synM[PUL]	98	FBXW7	NM_033632.3:c.1705G>A	NP_361014.1:p.Glu569Lys	13.21
13	synM[PUL]	98	FBXW7	NM_033632.3:c.1147G>A	NP_361014.1:p.Val383Met	10.55
13	synM[PUL]	99	FBXW7	NM_033632.3:c.1717T>C	NP_361014.1:p.Cys573Arg	48.55
13	synM[PUL]	99	FBXW7	NM_033632.3:c.1469delC	NP_361014.1:p.Thr490LysfsTer8	17.33
13	synM[PUL]	99	FBXW7	NM_033632.3:c.1352G>A	NP_361014.1:p.Gly451Glu	99.07
13	synM[PUL]	99	FBXW7	NM_033632.3:c.1310G>A	NP_361014.1:p.Gly437Glu	99.08
13	synM[PUL]	98	FGFR3	NM_001163213.1:c.2137C>T	NP_001156685.1:p.His713Tyr	18.32
13	synM[PUL]	98	FGFR3	NM_001163213.1:c.2140C>T	NP_001156685.1:p.Arg714Cys	14.39
13	synM[PUL]	98	FGFR3	NM_001163213.1:c.2152C>T	NP_001156685.1:p.Pro718Ser	20.1
13	synM[PUL]	99	FGFR3	NM_001163213.1:c.1187C>T	NP_001156685.1:p.Thr396Met	14.53
13	synM[PUL]	99	FGFR3	NM_001163213.1:c.1231C>A	NP_001156685.1:p.Pro411Thr	23.2
13	synM[PUL]	99	FGFR3	NM_001163213.1:c.1258C>T	NP_001156685.1:p.Pro420Ser	14.69
13	synM[PUL]	99	FGFR3	NM_001163213.1:c.1270C>T	NP_001156685.1:p.Gln424Ter	11.8
13	synM[PUL]	99	FGFR3	NM_001163213.1:c.1958C>T	NP_001156685.1:p.Thr653Met	20.63
13	synM[PUL]	99	FGFR3	NM_001163213.1:c.2101C>T	NP_001156685.1:p.Pro701Ser	43.86
13	synM[PUL]	99	FGFR3	NM_001163213.1:c.2132A>T	NP_001156685.1:p.Glu711Val	18.16
13	synM[PUL]	98	FLT3	NM_004119.2:c.1324C>T	NP_004110.2:p.Leu442Phe	10.91
13	synM[PUL]	98	FLT3	NM_004119.2:c.1316C>T	NP_004110.2:p.Pro439Leu	14.19
13	synM[PUL]	98	FLT3	NM_004119.2:c.1310-6C>T		10.52
13	synM[PUL]	99	FLT3	NM_004119.2:c.1345C>A	NP_004110.2:p.Gln449Lys	12.82
13	synM[PUL]	98	GNA11	NM_002067.2:c.1030G>A	NP_002058.2:p.Val344Met	10.03
13	synM[PUL]	99	GNA11	NM_002067.2:c.512G>A	NP_002058.2:p.Gly171Asp	71.54
13	synM[PUL]	99	GNA11	NM_002067.2:c.573G>T	NP_002058.2:p.Glu191Asp	19.06
13	synM[PUL]	99	GNA11	NM_002067.2:c.1040C>T	NP_002058.2:p.Thr347Ile	27.01
13	synM[PUL]	98	GNAQ	NM_002072.3:c.1063G>A	NP_002063.2:p.Glu355Lys	10.8
13	synM[PUL]	99	GNAQ	NM_002072.3:c.535G>A	NP_002063.2:p.Val179Met	10.39
13	synM[PUL]	99	GNAQ	NM_002072.3:c.487G>A	NP_002063.2:p.Asp163Asn	11.15
13	synM[PUL]	99	HNF1A	NM_000545.5:c.634C>T	NP_000536.5:p.Gln212Ter	35.39
13	synM[PUL]	99	HNF1A	NM_000545.5:c.671C>T	NP_000536.5:p.Pro224Leu	33.94
13	synM[PUL]	99	HNF1A	NM_000545.5:c.845C>T	NP_000536.5:p.Ala282Val	18.78
13	synM[PUL]	99	IDH1	NM_005896.2:c.273G>A	NP_005887.2:p.Met91Ile	14.08
13	synM[PUL]	98	KDR	NM_002253.2:c.3616G>A	NP_002244.1:p.Glu1206Lys	10.53
13	synM[PUL]	98	KDR	NM_002253.2:c.3607G>A	NP_002244.1:p.Glu1203Lys	11.03
13	synM[PUL]	98	KDR	NM_002253.2:c.3595G>A	NP_002244.1:p.Val1199Ile	17.42
13	synM[PUL]	98	KDR	NM_002253.2:c.3511G>A	NP_002244.1:p.Asp1171Asn	10.51
13	synM[PUL]	98	KDR	NM_002253.2:c.2917G>A	NP_002244.1:p.Ala973Thr	11.29
13	synM[PUL]	99	KDR	NM_002253.2:c.698G>A	NP_002244.1:p.Gly233Glu	26.83
13	synM[PUL]	98	KIT	NM_000222.2:c.221C>T	NP_000213.1:p.Thr74Met	10.1
13	synM[PUL]	98	KIT	NM_000222.2:c.1571C>T	NP_000213.1:p.Pro524Leu	14.01
13	synM[PUL]	98	KIT	NM_000222.2:c.1718C>T	NP_000213.1:p.Pro573Leu	20.91
13	synM[PUL]	98	KIT	NM_000222.2:c.1729C>T	NP_000213.1:p.Pro577Ser	16.45
13	synM[PUL]	98	KIT	NM_000222.2:c.1774+4A>T		16.15
13	synM[PUL]	99	KIT	NM_000222.2:c.1939C>T	NP_000213.1:p.Leu647Phe	27.67
13	synM[PUL]	99	KIT	NM_000222.2:c.2022C>A	NP_000213.1:p.Cys674Ter	24.03
13	synM[PUL]	99	KIT	NM_000222.2:c.2056C>T	NP_000213.1:p.Arg686Cys	20.65
13	synM[PUL]	99	KIT	NM_000222.2:c.2099C>T	NP_000213.1:p.Ala700Val	27.84
13	synM[PUL]	99	KIT	NM_000222.2:c.2470G>T	NP_000213.1:p.Val824Leu	15.48
13	synM[PUL]	99	KRAS	NM_033360.2:c.182A>T	NP_203524.1:p.Gln61Leu	11.75
13	synM[PUL]	99	KRAS	NM_033360.2:c.35G>T	NP_203524.1:p.Gly12Val	25.72
13	synM[PUL]	99	KRAS	NM_033360.2:c.3G>A	NP_203524.1:p.Met1?	24.88
13	synM[PUL]	98	MET	NM_001127500.1:c.1159C>T	NP_001120972.1:p.Gln387Ter	15.17
13	synM[PUL]	99	MET	NM_001127500.1:c.560C>A	NP_001120972.1:p.Ser187Tyr	17.45
13	synM[PUL]	99	MET	NM_001127500.1:c.3025C>T	NP_001120972.1:p.Pro1009Ser	18.66
13	synM[PUL]	99	MET	NM_001127500.1:c.3365A>T	NP_001120972.1:p.Lys1122Ile	15.14
13	synM[PUL]	99	MLH1	NM_000249.3:c.1163C>T	NP_000240.1:p.Ser388Phe	13.21
13	synM[PUL]	99	MLH1	NM_000249.3:c.1196C>T	NP_000240.1:p.Pro399Leu	10.01
13	synM[PUL]	99	MLH1	NM_000249.3:c.1214C>T	NP_000240.1:p.Ser405Phe	10.34
13	synM[PUL]	99	MPL	NM_005373.2:c.1565G>T	NP_005364.1:p.Arg522Met	17.26
13	synM[PUL]	99	NOTCH1	NM_017617.3:c.4715G>A	NP_060087.3:p.Gly1572Asp	17.92
13	synM[PUL]	99	NPM1	NM_002520.6:c.848C>T	NP_002511.1:p.Ala283Val	10.95
13	synM[PUL]	99	NPM1	NM_002520.6:c.853C>T	NP_002511.1:p.Gln285Ter	27.91
13	synM[PUL]	98	NRAS	NM_002524.4:c.160G>A	NP_002515.1:p.Asp54Asn	11.25
13	synM[PUL]	98	PDGFRA	NM_006206.4:c.1994C>T	NP_006197.1:p.Thr665Ile	14.77
13	synM[PUL]	98	PIK3CA	NM_006218.2:c.305T>C	NP_006209.2:p.Ile102Thr	30.23
13	synM[PUL]	99	PIK3CA	NM_006218.2:c.1059+6delG		32.3
13	synM[PUL]	99	PIK3CA	NM_006218.2:c.1262C>T	NP_006209.2:p.Pro421Leu	99.57
13	synM[PUL]	99	PIK3CA	NM_006218.2:c.1622C>T	NP_006209.2:p.Ser541Phe	18.12
13	synM[PUL]	99	PIK3CA	NM_006218.2:c.2101C>T	NP_006209.2:p.His701Tyr	10.73
13	synM[PUL]	99	PIK3CA	NM_006218.2:c.3067C>T	NP_006209.2:p.Arg1023Ter	19.23
13	synM[PUL]	99	PIK3CA	NM_006218.2:c.3094G>A	NP_006209.2:p.Glu1032Lys	14.6
13	synM[PUL]	98	PTEN	NM_000314.4:c.751_752delGG	NP_000305.3:p.Gly251Ter	16.26
13	synM[PUL]	99	PTEN	NM_000314.4:c.208C>T	NP_000305.3:p.Leu70Phe	17.08
13	synM[PUL]	99	PTEN	NM_000314.4:c.697C>T	NP_000305.3:p.Arg233Ter	21.63
13	synM[PUL]	99	PTPN11	NM_002834.3:c.215C>T	NP_002825.3:p.Ala72Val	15.4
13	synM[PUL]	99	PTPN11	NM_002834.3:c.253C>T	NP_002825.3:p.His85Tyr	13.37
13	synM[PUL]	99	RB1	NM_000321.2:c.1753C>T	NP_000312.2:p.His585Tyr	29.26
13	synM[PUL]	99	RB1	NM_000321.2:c.2191C>T	NP_000312.2:p.Leu731Phe	21.75
13	synM[PUL]	99	RET	NM_020975.4:c.1904G>A	NP_066124.1:p.Arg635His	10.09
13	synM[PUL]	98	SMAD4	NM_005359.5:c.593C>T	NP_005350.1:p.Pro198Leu	10.75
13	synM[PUL]	99	SMAD4	NM_005359.5:c.518C>T	NP_005350.1:p.Ser173Phe	16.9
13	synM[PUL]	99	SMAD4	NM_005359.5:c.542delC	NP_005350.1:p.Ile182SerfsTer20	14
13	synM[PUL]	99	SMAD4	NM_005359.5:c.565C>T	NP_005350.1:p.Arg189Cys	16.93
13	synM[PUL]	99	SMAD4	NM_005359.5:c.572delC	NP_005350.1:p.Ser191Ter	17.45
13	synM[PUL]	99	SMAD4	NM_005359.5:c.605C>T	NP_005350.1:p.Ala202Val	26.37
13	synM[PUL]	99	SMAD4	NM_005359.5:c.615G>T	NP_005350.1:p.Glu205Asp	16.75
13	synM[PUL]	99	SMAD4	NM_005359.5:c.1028C>T	NP_005350.1:p.Ser343Leu	10.35
13	synM[PUL]	99	SMAD4	NM_005359.5:c.1406T>C	NP_005350.1:p.Ile469Thr	16.05
13	synM[PUL]	99	SMAD4	NM_005359.5:c.1541C>T	NP_005350.1:p.Pro514Leu	21.69
13	synM[PUL]	98	SMARCB1	NM_003073.3:c.197C>T	NP_003064.2:p.Ser66Leu	18.85
13	synM[PUL]	99	SMARCB1	NM_003073.3:c.628+4C>T		17.82
13	synM[PUL]	98	SMO	NM_005631.4:c.1073C>T	NP_005622.1:p.Ser358Phe	10.04
13	synM[PUL]	99	SMO	NM_005631.4:c.599C>T	NP_005622.1:p.Thr200Ile	11.39
13	synM[PUL]	99	SMO	NM_005631.4:c.1601C>T	NP_005622.1:p.Thr534Ile	15.81
13	synM[PUL]	98	STK11	NM_000455.4:c.115C>T	NP_000446.1:p.Arg39Cys	10.23
13	synM[PUL]	99	TP53	NM_000546.5:c.837delG	NP_000537.3:p.Arg280GlufsTer65	20.1
13	synM[PUL]	99	TP53	NM_000546.5:c.274C>A	NP_000537.3:p.Pro92Thr	20.84
14	PT	101	APC	NM_000038.5:c.4286delA	NP_000029.2:p.Thr1430ProfsTer43	48.88
14	PT	101	NRAS	NM_002524.4:c.182A>G	NP_002515.1:p.Gln61Arg	44.31
14	PT	101	TP53	NM_000546.5:c.524G>A	NP_000537.3:p.Arg175His	52.35
14	synM[HEP]	102	APC	NM_000038.5:c.4286delA	NP_000029.2:p.Thr1430ProfsTer43	66.49
14	synM[HEP]	103	APC	NM_000038.5:c.4286delA	NP_000029.2:p.Thr1430ProfsTer43	58.53
14	synM[HEP]	102	NRAS	NM_002524.4:c.182A>G	NP_002515.1:p.Gln61Arg	66.91
14	synM[HEP]	103	NRAS	NM_002524.4:c.182A>G	NP_002515.1:p.Gln61Arg	44.74
14	synM[HEP]	102	TP53	NM_000546.5:c.524G>A	NP_000537.3:p.Arg175His	69.24
14	synM[HEP]	103	TP53	NM_000546.5:c.524G>A	NP_000537.3:p.Arg175His	75.8
14	synM[PUL]	104	ABL1	NM_007313.2:c.965-3delC		31.81
14	synM[PUL]	104	AKT1	NM_001014431.1:c.103T>A	NP_001014431.1:p.Phe35Ile	12.9
14	synM[PUL]	104	AKT1	NM_001014431.1:c.64T>A	NP_001014431.1:p.Trp22Arg	12.88
14	synM[PUL]	104	APC	NM_000038.5:c.2722T>A	NP_000029.2:p.Ser908Thr	10.39
14	synM[PUL]	104	APC	NM_000038.5:c.3979T>C	NP_000029.2:p.Ser1327Pro	12.13
14	synM[PUL]	104	APC	NM_000038.5:c.4286delA	NP_000029.2:p.Thr1430ProfsTer43	98.02
14	synM[PUL]	104	ATM	NM_000051.3:c.1063C>T	NP_000042.3:p.Gln355Ter	17.7
14	synM[PUL]	104	ATM	NM_000051.3:c.5865A>T	NP_000042.3:p.Leu1955Phe	10.62
14	synM[PUL]	104	ATM	NM_000051.3:c.8095C>T	NP_000042.3:p.Pro2699Ser	30.85
14	synM[PUL]	104	BRAF	NM_004333.4:c.1745T>A	NP_004324.2:p.Ile582Lys	20.71
14	synM[PUL]	104	BRAF	NM_004333.4:c.1370T>A	NP_004324.2:p.Ile457Asn	34.83
14	synM[PUL]	104	CSF1R	NM_005211.3:c.2837G>A	NP_005202.2:p.Ser946Asn	24.52
14	synM[PUL]	104	CSF1R	NM_005211.3:c.2817delC	NP_005202.2:p.Ser939ArgfsTer13	23.54
14	synM[PUL]	104	CTNNB1	NM_001098210.1:c.141T>A	NP_001091680.1:p.Ser47Arg	11.11
14	synM[PUL]	104	EGFR,EGFR-AS1	NR_047551.1:n.1188G>A		54
14	synM[PUL]	104	ERBB2	NM_004448.2:c.2564G>T	NP_004439.2:p.Ser855Ile	13.74
14	synM[PUL]	104	ERBB4	NM_005235.2:c.821A>G	NP_005226.1:p.Gln274Arg	10.68
14	synM[PUL]	104	ERBB4	NM_005235.2:c.804C>A	NP_005226.1:p.Tyr268Ter	24.48
14	synM[PUL]	104	FGFR3	NM_001163213.1:c.754C>T	NP_001156685.1:p.Arg252Trp	26.34
14	synM[PUL]	104	FGFR3	NM_001163213.1:c.781G>C	NP_001156685.1:p.Ala261Pro	25.28
14	synM[PUL]	104	FGFR3	NM_001163213.1:c.1961C>T	NP_001156685.1:p.Thr654Ile	19.31
14	synM[PUL]	104	FLT3	NM_004119.2:c.2515G>A	NP_004110.2:p.Asp839Asn	10.84
14	synM[PUL]	104	GNA11	NM_002067.2:c.493G>A	NP_002058.2:p.Asp165Asn	14.36
14	synM[PUL]	104	GNA11	NM_002067.2:c.919G>T	NP_002058.2:p.Glu307Ter	24.72
14	synM[PUL]	104	GNAQ	NM_002072.3:c.739C>G	NP_002063.2:p.Arg247Gly	16.01
14	synM[PUL]	104	IDH1	NM_005896.2:c.332C>A	NP_005887.2:p.Ala111Asp	47.1
14	synM[PUL]	104	KIT	NM_000222.2:c.2574T>A	NP_000213.1:p.Phe858Leu	33.81
14	synM[PUL]	104	MET	NM_001127500.1:c.3852+4A>T		38.37
14	synM[PUL]	104	NRAS	NM_002524.4:c.182A>G	NP_002515.1:p.Gln61Arg	46.17
14	synM[PUL]	104	NRAS	NM_002524.4:c.169G>A	NP_002515.1:p.Asp57Asn	46.58
14	synM[PUL]	104	NRAS	NM_002524.4:c.128A>G	NP_002515.1:p.Gln43Arg	12.62
14	synM[PUL]	104	PIK3CA	NM_006218.2:c.2135T>C	NP_006209.2:p.Leu712Pro	31.33
14	synM[PUL]	104	SMAD4	NM_005359.5:c.569C>T	NP_005350.1:p.Ala190Val	33.67
14	synM[PUL]	104	SMAD4	NM_005359.5:c.1194G>A	NP_005350.1:p.Trp398Ter	32.96
14	synM[PUL]	104	SMARCB1	NM_003073.3:c.232+4C>T		34.86
14	synM[PUL]	104	SMARCB1	NM_003073.3:c.625delA	NP_003064.2:p.Asn209MetfsTer4	42.01
14	synM[PUL]	104	TP53	NM_000546.5:c.878G>C	NP_000537.3:p.Gly293Ala	24.51
14	synM[PUL]	104	TP53	NM_000546.5:c.861G>C	NP_000537.3:p.Glu287Asp	16.46
14	synM[PUL]	104	TP53	NM_000546.5:c.524G>A	NP_000537.3:p.Arg175His	39.39
14	synM[PUL]	104	VHL	NM_000551.3:c.304C>T	NP_000542.1:p.Pro102Ser	80.48
